# Supplementary material for: Multiple lines of evidence for disruption of nuclear lamina and nucleoporins in FUS amyotrophic lateral sclerosis
Source: Brain. 2024 Sep 23;147(11):3933–48. doi: 10.1093/brain/awae224 (PMC11684083; doi:10.1093/brain/awae224)
Supplement: awae224_Supplementary_Data [file awae224_supplementary_data.zip]

Archive with 4 entries (4 files):
- brain-2023-01212-File009.pdf
- brain-2023-01212-File010.pdf
- brain-2023-01212-File011.csv
- brain-2023-01212-File012.xlsx
