# Supplementary material for: Multiple lines of evidence for disruption of nuclear lamina and nucleoporins in FUS amyotrophic lateral sclerosis
Source: Brain. 2024 Sep 23;147(11):3933–48. doi: 10.1093/brain/awae224 (PMC11684083; doi:10.1093/brain/awae224)
Supplement: awae224_Supplementary_Data [file awae224_supplementary_data.zip › brain-2023-01212-File011.csv]

gene_name	Healthy_201B7	Healthy_414C2	Healthy_WD39	H517Dhetero_1_n1	H517Dhetero_1_n2	H517Dhetero_1_n3	H517Dhetero_2_n1	H517Dhetero_2_n2	H517Dhetero_2_n3	H517Dhomo_n1	H517Dhomo_n2	H517Dhomo_n3
ENSG00000000003	137.3464763	96.75835664	47.40385001	52.88750874	61.1367656	48.85571082	51.8770086	47.02176396	49.96847937	136.6296918	125.9825132	129.2948123
ENSG00000000005	0.71748504	0.090785484	4.884496473	0	0.69148328	0.290463253	0	0.084901395	0	0.276127085	0	0.79885304
ENSG00000000419	66.14372724	42.48676985	60.09840784	54.85236306	59.14945831	42.59871796	43.63810625	54.95619148	47.55614426	55.20300748	64.70561477	66.64011921
ENSG00000000457	14.3197271	11.81369095	11.14544388	8.262011511	11.48362317	11.40970773	11.59145919	7.196789654	8.326562769	6.631549342	5.737382869	4.437156486
ENSG00000000460	3.442562561	4.478777944	7.476490873	2.656429296	1.846164511	3.741102085	2.783741553	2.424283132	2.544137286	3.525321213	2.759658746	3.816608122
ENSG00000000938	0	0	0.041137489	0	0.132573954	0	0	0.074748985	0	0	0	0
ENSG00000000971	0.336096072	0	0.86508108	0.034205212	0.229549378	0	0	0.266035974	0	0	0	0
ENSG00000001036	64.55992112	68.21545653	76.52240924	52.57844219	55.98736156	54.30011739	58.89659175	54.71559995	57.74954585	72.66784771	65.68977435	74.18554663
ENSG00000001084	10.34197618	8.439118617	5.532077778	2.772292457	7.219248687	7.662383955	8.068520442	5.108016837	6.434224879	7.656016647	3.7127651	3.897380433
ENSG00000001167	17.10338021	16.23216735	15.44665786	6.574705781	9.5683914	9.753555661	10.75495429	8.904992741	12.61209988	9.078701135	6.388800039	5.990991904
ENSG00000001460	3.068364767	5.387342497	6.8173766	3.190643364	5.490207073	6.304816701	9.227688095	5.942148408	7.452048948	4.220940227	2.232316179	2.994324682
ENSG00000001461	16.51530787	20.82899394	18.70775636	5.599236861	18.86193643	18.28069653	15.20351639	10.92197274	11.77928858	12.99069007	10.83342035	9.555707869
ENSG00000001497	20.37814098	23.28830688	28.20734899	18.49721165	21.95597539	26.82370753	26.41573528	25.07666332	22.17149126	28.2632103	17.15133955	20.73632125
ENSG00000001561	5.720087373	4.051356345	7.263698157	1.726228771	3.732126175	3.701367832	3.04580042	1.86737303	2.301334927	3.123253638	2.498224138	2.821197786
ENSG00000001617	1.703898251	0.826521631	5.557933354	0.198716801	1.296976122	0.629702962	0.379087841	0.254634669	0.220979423	0.143699883	0.204075286	0.016178661
ENSG00000001626	0	0	0.568326241	1.584526054	0	0	0	0	0.467227396	0	0	0.62953257
ENSG00000001629	20.44351408	17.28525826	16.48898336	11.88196669	17.64567085	14.935677	24.53943764	13.54459477	14.80232268	19.45033738	13.73902726	14.22629441
ENSG00000001630	275.303235	182.3739628	208.4835931	115.4419652	177.0739154	159.2464265	191.0829409	183.715775	176.6377841	191.395624	150.0813549	183.187611
ENSG00000001631	11.62245652	10.4230854	8.985295729	9.007937485	12.29802101	9.939426507	12.20955406	8.47267266	9.601093919	8.763545634	8.013064229	9.720291473
ENSG00000002016	6.446691551	4.657803752	4.221131404	2.054878604	4.494293533	2.800406197	4.805870271	3.867867541	4.1305669	3.87253009	6.472176649	4.403227055
ENSG00000002079	0.035647605	0	0.029050864	0	0	0.050794337	0.017462829	0.013820384	0	0	0	0.018141466
ENSG00000002330	176.057796	243.4027661	223.5238477	324.3426515	195.5671532	200.8534065	243.3119555	269.1456746	255.4072763	269.4775863	261.6641076	258.4538967
ENSG00000002549	40.39997674	40.87934219	44.70108368	29.54216767	35.45139827	37.71161636	37.19538117	34.55756684	32.48427184	41.48088958	42.1595858	31.85628463
ENSG00000002586	95.59622848	90.19719008	95.55739616	47.75725246	81.16316816	65.92550459	56.14145001	67.57589572	67.85026299	85.28609604	69.16356736	64.68831193
ENSG00000002587	13.92916659	12.84832947	13.48748189	6.306779743	17.27766991	22.96101241	13.53910112	11.73589124	7.76967489	9.954697437	11.31585307	8.635639609
ENSG00000002726	0.221444699	0.09242395	0.094408799	0	0.078767399	0	0.145781154	0	0.066385752	0	0	0
ENSG00000002745	0.966126127	0.343559202	3.708551661	0.040962383	0.759503854	0.332988342	0	0	0	0	0.236514171	0
ENSG00000002746	30.97679019	30.33810799	33.88204737	5.808822908	18.44470586	22.98618826	17.81802312	13.34176785	13.97687249	8.694290781	6.694123081	7.380291993
ENSG00000002822	37.25191448	42.10689537	40.21110877	28.66427882	35.1848423	33.78091848	37.7222803	42.64905846	31.93150635	33.39425124	23.64759222	25.35511559
ENSG00000002834	51.01244716	30.54114914	80.21549951	7.233645967	21.54509408	20.1670245	20.40764523	11.95575079	13.35340704	13.23721867	11.72293995	9.918782901
ENSG00000002919	52.057559	57.0556769	44.71363687	55.75626698	50.10932336	50.90019016	60.73943845	56.22600628	54.56137243	52.97849506	41.76311141	46.34121608
ENSG00000002933	60.99916137	130.441921	24.71515175	103.2866559	67.08893273	92.25738648	74.94473515	97.57204527	72.97866438	171.1803393	198.5667507	194.7230168
ENSG00000003056	84.212822	82.91482551	82.75998067	69.723629	75.72383717	82.64290564	76.79432213	75.04900303	72.09893532	85.9038194	76.71658619	78.99746876
ENSG00000003096	39.98113603	54.3846296	24.65652984	9.551784403	20.52997173	23.68457377	13.03528159	14.01861956	11.56585662	33.60166665	20.26578984	28.16548162
ENSG00000003137	45.11520246	46.1816837	62.86216976	8.634755505	14.56901851	16.77703729	22.31799381	14.33438807	12.28346865	7.531420835	6.626456306	5.53277429
ENSG00000003147	54.94264237	68.96574451	38.98508619	36.51800917	32.65827846	44.93883542	35.00031242	34.83738984	36.44845323	86.66989505	97.57497913	98.26771374
ENSG00000003249	69.72525912	94.80826525	106.6942556	49.60431069	74.49180815	89.75050739	94.44995668	85.73788601	81.42206739	63.97272666	45.8764976	57.3614685
ENSG00000003393	20.09780069	15.18111088	18.31173229	5.972315825	10.94561857	10.1401569	10.23607603	8.502565983	8.52965959	11.46894834	9.401358975	9.55228664
ENSG00000003400	0.33279467	0.047963565	0.34105158	0.046013405	0.462438227	0.089007545	0.543685857	0.188082754	0.007993283	1.214428436	0.052836387	0.017471843
ENSG00000003402	26.25197488	25.50071245	35.88990435	21.85673289	32.13653503	25.28188394	29.97195875	29.29692906	34.0729687	28.42208676	30.76297281	32.00718683
ENSG00000003436	9.078144619	3.818147653	35.20233483	0.924880758	16.41377577	6.526073744	4.668664978	4.69679476	4.590925503	4.862345747	1.370596962	5.937079295
ENSG00000003509	15.33656023	15.42991195	16.43599837	12.87408492	16.0236881	17.56298854	17.31228472	15.7001418	19.63664191	12.48311474	12.49551178	10.69158463
ENSG00000003756	67.95066925	65.3187277	66.74646316	51.4734815	69.8139776	82.07615419	78.24301212	66.55325378	68.28785382	59.90192896	56.80129508	59.18434688
ENSG00000003987	46.89671618	39.49704207	35.60317466	16.10574557	34.09315552	37.36679948	36.22224739	27.40444956	26.74308594	21.33736826	18.18786696	22.78173881
ENSG00000003989	0.235822239	0.387005077	0.370355279	0.021339576	0.291617821	0.084822907	0.026666388	0.063244809	0.065042873	0.127018256	0.039068736	0.025810998
ENSG00000004059	317.3869483	446.1323119	297.6128196	550.7212435	356.3117776	395.7005186	456.4943993	465.7453466	469.8161673	448.0848237	455.9584438	480.6971912
ENSG00000004139	39.94151001	28.76657432	40.30504961	2.863711625	10.85657812	14.53105497	10.72935346	7.682765178	5.880481187	5.348505083	5.390126731	5.107505561
ENSG00000004142	109.800936	126.8620975	115.0648584	101.0437467	94.06573344	105.6707398	116.5639545	105.0809409	110.4225809	101.5596144	82.22391594	89.08824293
ENSG00000004399	2.280507603	1.180498921	9.935780122	0	2.148187301	1.583209185	0.783993228	0.173520284	0.058398383	3.646427168	0.533747311	0.916817091
ENSG00000004455	88.95766418	112.2145232	98.94844688	102.8101559	96.36565409	88.9605713	101.4256118	107.7989002	98.04365625	97.35783184	95.24454027	100.3964912
ENSG00000004468	0.157549253	0.024196186	0.05598415	1.310877347	0.020863083	0.128291819	0.075775631	0	0.104371812	0.031776434	0.013328446	0.616616154
ENSG00000004478	61.96779118	79.24789954	80.44694042	46.30798304	71.95114356	67.33895936	53.00521012	48.53050265	47.45638664	45.36928872	37.13285697	39.79734698
ENSG00000004487	204.7228375	240.5874863	199.5445376	143.3260351	194.3500324	196.0753861	222.5455747	193.5813832	193.7947479	184.0687267	141.3469715	158.5100447
ENSG00000004534	38.82220168	39.37286572	46.3310275	29.53583735	45.52007096	46.37569791	41.01151085	39.49129001	43.20976202	26.03110559	30.19745034	29.90818942
ENSG00000004660	4.899750013	2.891686007	5.618560613	1.081194755	2.231393865	2.947747122	2.154750997	2.049113522	1.5620463	2.092226988	1.455627764	1.784388156
ENSG00000004700	23.03303349	14.72170549	24.51370307	11.0462004	18.17122816	15.98481918	12.79809768	10.15618316	13.88245165	12.83891868	11.02990465	12.04820278
ENSG00000004766	28.53233797	17.32501586	21.94624517	7.249431911	18.58282218	16.89745828	16.41146152	10.9895528	14.73184325	9.893425207	7.669996371	9.332242817
ENSG00000004776	0.730168021	0.275725999	2.122242809	0.032960633	0.045686091	0.39079031	0.328777732	0	0.073916437	0.291780168	0.061440026	0.082493013
ENSG00000004777	27.20501864	13.276414	36.68956507	3.653637573	16.02467631	18.02362762	18.61958837	9.428548815	9.926660451	5.927970637	2.953103826	4.696926401
ENSG00000004779	450.1966081	406.0557089	410.2571594	613.0619355	529.0774095	466.7619223	478.4066141	505.4242708	534.2761775	507.7365629	599.6190563	569.8549283
ENSG00000004799	0.636588328	0.323159048	0.474106045	0.041877611	0	0.164611681	0	0.115953702	0.023359819	0.304314223	0.179965134	0.327866441
ENSG00000004809	0.092679728	0	0.084862319	0	0	0.040434745	0	0	0.305537375	0	0	0
ENSG00000004838	1.196528318	1.204651855	2.894723593	0.624507323	0.982844818	0.907356348	1.495101599	1.83222595	1.080777998	0.538920832	1.78652126	1.162149664
ENSG00000004846	0.134275577	0	0.081778666	0	0.06682425	0.034581067	0.08759749	0	0.039348809	0	0.070280823	0.012178183
ENSG00000004848	0.30354689	0.016390408	0.164371876	0	0	0.02610436	0	0.118136116	0.016543461	0	0	0.036383479
ENSG00000004864	60.59852684	50.11934016	62.28839617	29.970388	38.05944089	38.33686965	46.52756224	35.126799	42.58257515	38.63785904	29.1076433	33.82935352
ENSG00000004866	123.6870144	134.6857705	118.7832836	155.1291657	128.1167044	124.7236247	139.0268701	137.0002872	147.7725931	124.8375798	98.4652787	109.3561482
ENSG00000004897	90.89530932	75.29501942	68.27787886	107.7890956	113.5004879	129.9950747	121.1749285	106.9896749	125.4790971	114.9205926	105.8820269	108.6598718
ENSG00000004939	0	0.01211146	0	0.066710025	0	0	0	0	0.039274016	0	0	0
ENSG00000004948	0.180620467	0.171705285	0.021740269	0	0	0	0	0	0	0	0.043380464	0
ENSG00000004961	36.65068427	69.10031067	29.5494589	23.12650737	24.74467461	28.53337999	23.48376505	25.36738798	22.69845416	56.70544052	49.23599578	53.43170639
ENSG00000004975	18.14033748	22.06554085	29.05430243	6.686489879	18.26044449	16.75416295	11.93946958	10.45567054	11.11023226	8.031033322	6.362952742	5.716377311
ENSG00000005001	0	0	0	0	0	0	0	0	0	0	0	0
ENSG00000005007	36.92920099	31.94223507	49.85292827	6.020134354	16.54533031	18.79837798	18.82315012	11.56957247	12.14780904	10.71379858	8.065820999	7.962720756
ENSG00000005020	340.5259864	346.6967371	225.0625793	153.1211044	298.9503695	247.3987271	217.2842323	176.8708172	176.0119315	270.3440182	257.3803765	267.4853156
ENSG00000005022	167.1838077	201.3100685	188.4114042	207.3084843	191.8178442	187.8196884	191.2678054	201.5876916	203.4622921	204.666973	209.3646705	233.1761565
ENSG00000005059	19.77800424	23.94503371	24.50083815	9.624962115	39.33540407	32.8284569	21.12705658	15.94108695	13.41113679	28.83964326	43.52813159	31.30158995
ENSG00000005073	0	0	0.038564108	0	0.029474913	0	0	0	0	0	0	0
ENSG00000005075	109.362849	123.9193865	100.8880385	182.1648829	132.5804514	127.1234718	123.2236688	133.8691309	141.6895643	163.1395667	186.4487427	168.4330217
ENSG00000005100	1.520232628	1.14766217	2.214568739	1.256682478	2.316046006	3.069027941	2.460092297	1.299891687	1.452271668	1.376256812	2.003276364	1.216821756
ENSG00000005102	0.138076064	0.181380834	2.694941181	0.544063276	0.092004186	0.056940466	0.598852829	0	0	0.035236115	0	0.099454319
ENSG00000005108	19.16936727	11.03800541	13.23265867	12.42253967	27.91622801	19.82035847	24.26862658	20.25929241	23.59427408	14.00911905	13.84321721	15.3459054
ENSG00000005156	24.62750626	18.6996645	26.61824583	7.7287459	13.86367213	16.5898048	15.11026671	11.71991312	11.29983033	12.41823874	7.105873041	9.785699756
ENSG00000005175	73.80675678	40.80478056	65.14541412	28.83413333	49.65339376	37.31132266	37.88896033	30.37113026	31.68458363	43.1859092	41.01137107	40.59533913
ENSG00000005187	0.819514597	0.014151426	0.627047589	0.398011786	0.251765199	0.387774709	0.096023585	0.96040963	1.386209353	0.481955246	0.480309774	0.515749258
ENSG00000005189	2.946841123	3.493290118	2.517655411	4.134935507	3.663426028	4.128837579	5.412081464	4.030855766	4.077973744	1.934111839	1.756082539	4.626867966
ENSG00000005194	167.284697	196.5224075	163.5856182	275.7781585	188.9727494	201.341403	216.3276953	240.6344933	229.3870321	232.7837193	207.9335649	235.431418
ENSG00000005206	25.75624178	20.44775373	27.39760824	6.836405769	16.07337094	16.07098925	17.64470875	11.83681831	13.00235626	10.72696395	14.9355024	9.342886037
ENSG00000005238	17.41268464	17.60804537	21.64039151	7.26298067	12.69937941	14.8076977	13.39650216	11.28165592	15.83000921	10.76016527	7.554260602	7.405913561
ENSG00000005243	6.724953423	9.297505798	18.80545209	4.783293565	9.2469608	10.36841664	3.128129189	8.616812368	4.817846777	10.07477499	8.542726202	5.89437224
ENSG00000005249	93.2262256	78.76197378	78.30627131	74.82470158	117.4218705	96.82638178	101.7825718	87.2248353	88.51835416	78.44917525	70.9934212	57.3113966
ENSG00000005302	68.57201923	51.23480236	29.37006453	30.63094084	27.53737429	25.18325819	27.70601564	25.18597188	30.54151456	50.45511693	52.12634625	53.39890882
ENSG00000005339	16.96356455	7.43298069	21.56311988	4.650900496	14.76903235	11.85904825	13.27230032	13.33334467	13.14124786	9.332971346	9.376505835	8.553212997
ENSG00000005379	14.44927797	12.66196807	15.82888239	5.433206431	11.65270082	10.16859966	14.46697536	10.67047043	7.36682392	8.051769769	10.23735128	4.333183925
ENSG00000005381	0.805305481	0.189863062	0.048757465	0	0	0	0.363476883	0.315089318	0.191252904	0.746216548	0.852080462	1.388906937
ENSG00000005421	0.219084516	0	0.372746178	0.018388936	0	0	0	0	0	0	0.523192328	0
ENSG00000005436	14.80237927	10.27705291	17.34986035	10.55417976	12.20269941	8.566394635	15.82101341	16.62116722	13.05269781	14.9137733	13.76767058	11.55812247
ENSG00000005448	64.72986009	130.2840264	62.03734637	170.9543518	79.96291609	108.4673071	101.0192918	153.2393071	110.7174595	154.680106	166.0376792	168.6130667
ENSG00000005469	6.020105314	4.771528075	8.150801025	3.107796471	5.450880095	4.69762982	3.447728945	3.393633132	4.751610339	3.506640303	3.631118176	3.712396034
ENSG00000005471	1.28425573	1.107663932	3.055926587	0	0.902822897	0.263843524	1.064077522	0.135127207	0.088353889	0.269901306	0.20128429	0.07199324
ENSG00000005483	147.2093592	170.029188	132.2599977	201.8664322	246.9592959	248.9307792	254.7299526	304.155003	276.4305603	213.0779857	255.3924435	257.0377401
ENSG00000005486	346.8993085	382.3303794	310.2996215	400.0747763	308.3801601	343.9049335	353.5406564	385.548063	360.3122756	359.6371484	355.0009968	388.7074496
ENSG00000005513	1.324973887	1.542187761	3.440438143	0.166059306	1.21998261	0.802377964	0.142537843	0.329697695	0.107746858	0.210182944	0.254750637	0.067647973
ENSG00000005700	23.5133675	14.35396351	18.79064318	9.015830047	23.11386894	17.47569056	12.01605537	14.14323112	13.76149116	11.60755781	10.10857141	9.810504778
ENSG00000005801	103.6816603	85.44501766	80.56725261	96.05395625	110.4136752	109.1239049	100.1282461	121.9878066	105.3612882	83.23208676	82.85627017	73.55055087
ENSG00000005810	21.40996451	17.77500552	22.66768278	16.7527307	30.24863175	29.60691711	34.09035447	27.2497115	26.82329098	22.90562314	25.95991306	22.820665
ENSG00000005812	24.4783065	18.1297759	21.80583112	11.3213838	19.81627623	16.48604784	17.53022041	13.07126719	13.28395163	17.47505751	10.13220136	13.3907618
ENSG00000005844	0.251212159	0.318660217	0.474709232	0.035601204	0.185965959	0.046949678	0.804129276	0.032539947	0.349469184	0.391313226	0	0.013159163
ENSG00000005882	19.44120189	31.20419628	29.54437734	15.16107362	21.58030385	23.97385883	24.47894814	17.78754368	16.0577736	21.03107927	10.61579355	10.68427345
ENSG00000005884	12.24008285	5.872154998	18.16721916	0.905349746	7.867389962	6.528664055	2.596456833	1.859108745	1.589520627	3.9091667	1.756175869	1.112739823
ENSG00000005889	20.70555813	8.404259871	15.94544309	3.046208723	11.30615208	10.2346805	7.915566245	6.318629298	5.98055736	5.809092143	9.873330635	8.471404555
ENSG00000005893	81.28372316	79.87009348	77.01964202	28.65059948	52.43797645	53.68751075	60.36444424	49.97043262	49.3074018	55.40086477	40.97129027	43.03171248
ENSG00000005961	0.458946827	1.120554638	0.591374514	1.03408211	1.615988572	2.010670891	0.812758501	1.15264147	0.791628529	0.252595731	0.156283948	0
ENSG00000005981	0.075410825	0.165294405	0	0.033250777	0.015819105	0	0	0.065913064	0	0	0.061102574	0.026999921
ENSG00000006007	84.67801044	76.97079372	91.2396658	83.50432705	92.65033461	97.82351683	81.17887791	72.38964242	86.0424154	73.10124767	70.10257822	72.64301377
ENSG00000006015	108.1414476	146.7606293	112.4326367	212.9449269	137.2557642	155.7028053	143.8949016	165.4661642	176.1671743	151.7624487	166.840957	188.7041095
ENSG00000006016	3.321090842	3.131774142	13.65289981	7.072410606	3.723075203	1.698961054	1.804465979	5.678259702	5.553050893	2.336541542	1.418307887	2.034510228
ENSG00000006025	1.658921828	2.31889485	3.427225725	0.780431135	1.925887649	1.430939702	1.892186941	0.68267514	1.351845329	1.588199152	0.907794938	0.710496079
ENSG00000006042	52.27348802	64.11011028	113.0835796	49.94978012	62.51446401	64.22006466	51.8436872	51.94083851	45.46572049	57.67734811	52.45785838	44.09608995
ENSG00000006047	0.810780345	0.468276407	0.730053568	0.141490086	0.414522508	0.596845231	0.494154826	0.453212126	1.472410887	0.184977944	0.105175215	0.070412347
ENSG00000006059	0	0	0	0	0	0	0	0	0	0	0	0
ENSG00000006062	3.943699752	2.87023469	4.696481126	0.827257214	1.774839851	2.006960275	1.71196022	1.071655818	1.650058093	1.577434405	0.968897694	1.299183182
ENSG00000006071	2.660711863	2.993243564	0.91534899	1.58390317	1.315948934	2.007370196	1.504326386	1.358502485	2.311038483	3.313656142	2.26410719	2.813760165
ENSG00000006116	25.67359568	9.01947169	8.794800512	9.284085175	6.8299098	7.711220126	2.192458996	4.172177272	3.792520341	19.63419168	14.87007006	17.44841972
ENSG00000006118	156.4648867	129.4432062	185.2438681	30.14832674	60.33849532	67.37641204	55.33316456	37.72217507	30.59512292	27.45129567	23.21780175	20.26347095
ENSG00000006125	202.6865259	132.5763592	191.763719	35.99791599	103.8259744	114.4050125	104.4732481	67.50897161	73.86461243	69.28559627	41.85316154	47.50997883
ENSG00000006128	62.16708307	49.14974157	51.7072041	125.5319758	55.59401982	49.9516508	75.23788535	58.4740969	78.53525364	42.67267731	52.08603679	54.55848604
ENSG00000006194	46.00409334	46.17065947	45.5959659	34.43612579	40.9056182	54.70494648	45.93212386	35.58766065	46.28511905	32.12306667	20.72315364	32.90895017
ENSG00000006210	1.698744386	0.588647433	4.609011344	0.183853463	1.03052368	0.683548067	0.65425508	0.615589269	0.629492337	0.398805634	0.467966942	0.031558169
ENSG00000006282	27.04338349	38.33452259	33.11714884	22.02498903	28.69110678	33.86721829	37.85319536	32.31171377	29.50513698	20.1117322	14.05139433	16.22671027
ENSG00000006283	2.961896065	2.903302067	3.050516635	0.670921645	2.265487218	2.695522596	2.196481236	1.238298877	1.119633734	0.626168785	1.974276089	0.87766288
ENSG00000006327	35.85124604	14.1297233	114.1355443	22.04057614	97.32626232	58.36460978	8.485378257	9.727635292	14.62035697	19.39282792	14.38915076	15.94475528
ENSG00000006377	0	0	0	0	0	0	0	0	0	0	0.177687359	0
ENSG00000006432	18.308145	8.970393139	18.84512717	2.614984754	9.33403707	9.982055971	6.906867947	6.398992517	5.976692269	5.105849196	4.889413519	4.170642949
ENSG00000006451	115.5473528	119.3635167	99.03230557	128.2153511	148.8542332	131.0243796	157.4878693	149.2027894	154.1047608	155.37441	199.6130434	166.8260369
ENSG00000006453	0.807792115	0.956972428	0.935697364	0.346253436	0.959469334	0.843013948	0.288313521	0.251737985	0.62920175	0.776799321	0.961947719	0.504093616
ENSG00000006459	3.521113824	3.953364357	2.800491646	2.723180364	4.02419013	3.484890582	3.842006998	3.138309491	3.757200392	2.46170576	2.931593341	2.50747857
ENSG00000006468	4.129149859	1.599629491	2.49298435	1.624427124	2.827750432	2.167019634	1.246283614	1.071571111	2.483885776	2.143495178	0.846780699	1.762254502
ENSG00000006530	48.97903455	51.88640875	37.52587113	39.32736749	39.55784684	50.75052484	43.22490067	47.51302999	45.70571218	47.47079498	42.95893831	41.21173625
ENSG00000006534	0.107645541	0.014429239	0.81496582	0	0.678856669	0.025921693	0.122616752	0.244124137	0.031189992	0.047485562	0.096183196	0.037585642
ENSG00000006555	0.16936458	0	0	0.024914625	0.035369796	0.043771304	0	0	0	0.026991825	0.406835262	0
ENSG00000006576	31.01489478	15.18773457	17.01114917	7.297236904	11.94769592	11.52261428	9.954537663	9.372374068	11.64363689	13.40234958	7.036848312	9.666658934
ENSG00000006606	1.270663452	0	0.339690737	0	1.313489292	0.461450144	0	0	0.403764919	0	0.525243994	0.240679456
ENSG00000006607	21.59466381	16.84066908	24.71239169	4.242678435	10.92051934	10.71854532	10.73015433	5.638453701	8.052755827	7.49409088	5.936200173	5.555675952
ENSG00000006611	0.105622597	0	0.094423126	0	0	0	0	0	0	0	0	0
ENSG00000006625	57.48706937	50.31165851	42.55989611	36.82988953	58.03488828	38.50700032	43.57072046	44.35875624	41.03816007	57.68841173	69.85906739	63.80512242
ENSG00000006634	27.52646086	18.46961847	32.69119618	14.52491403	19.60095521	23.85396212	25.42127044	24.48898577	20.09978293	26.78720653	16.59961373	14.96135326
ENSG00000006638	0.820825302	0.548174967	0.660032966	0.600821008	1.033975437	0.843050828	1.488251621	0.262804002	0.896083274	0.491341477	0.191111315	0.645772647
ENSG00000006652	144.7396654	118.6471696	129.8690571	122.6179918	118.4939425	135.9141614	141.9763687	136.945223	131.602155	138.3283792	118.3141903	124.3592008
ENSG00000006659	0	0	0	0	0	0	0	0	0	0	0	0
ENSG00000006695	29.17652708	20.37597061	23.93848299	18.83096675	23.94165085	26.28801321	23.54846788	19.33521132	23.09620541	21.01351038	18.10597201	22.2537436
ENSG00000006704	17.90181858	13.51211297	19.47450715	12.50149659	14.13401714	17.97805237	14.56892488	13.97321674	10.72654009	9.087646574	8.505628253	9.7665222
ENSG00000006712	73.06088378	67.61009948	76.28026198	67.97293163	75.91698946	89.06277306	89.07537981	83.28277355	85.09992814	77.06237855	72.2563564	74.62372451
ENSG00000006715	57.2634582	58.86516961	76.32560277	39.34352892	48.71222509	58.75832898	65.70113001	50.84076185	53.38562953	45.80528321	48.28690233	44.19925942
ENSG00000006740	6.133710896	5.601735044	8.267552054	1.133964519	4.45635686	3.180592234	3.242016475	1.639523687	2.158612186	1.7795658	1.37212182	0.73602022
ENSG00000006744	54.24065177	72.32336202	64.92587001	48.65515078	43.33929653	49.7830115	51.08934272	50.08300486	50.20059303	54.3439121	37.59103824	43.17148631
ENSG00000006747	0.058972257	0.161965962	0.008003739	0.017175774	0.017769709	0.007299681	0.045273185	0.068119513	0.103700274	0.038914101	0	0.009993235
ENSG00000006756	14.70369476	13.90680337	9.550624315	5.574952728	13.61346555	10.33550207	15.06485981	11.43818436	8.137091937	9.977273833	12.26753249	9.29206908
ENSG00000006757	52.15952531	59.08843134	22.31530538	22.23518033	27.38300789	22.5793309	26.89108876	21.99534794	31.71613794	63.06245158	55.14847048	46.52797557
ENSG00000006788	0	0	0	0	0	0	0	0	0	0	0	0
ENSG00000006831	3.221289065	2.183713672	3.629067817	2.220070582	2.900510926	3.357969379	1.550829452	3.12756321	2.863336521	3.443984275	4.097508374	4.01546884
ENSG00000006837	13.65719844	10.90951307	12.10756526	6.578439037	12.42128788	5.441233436	12.43024155	8.245423038	8.504251088	8.154973224	7.188497666	12.3213203
ENSG00000007001	0	0.126893867	0.13471421	0	0.290348523	0.202973254	0.246107349	0	0	0.138040288	0	0.162782542
ENSG00000007038	0	0	0	0	0	0	0	0	0	0	0	0
ENSG00000007047	3.928049306	1.275456365	3.874827983	0.660905251	2.11063712	2.290757497	1.343863645	1.285365247	1.167177032	0.942094077	1.315450826	0.871494131
ENSG00000007062	6.684078611	1.104166725	10.77242887	0.522109027	5.396248819	2.365701901	1.848724315	2.641634081	1.404229064	2.099344998	0.953381424	1.036024418
ENSG00000007080	152.5546956	172.4612856	159.0557034	201.0170837	167.5745625	177.1786942	185.9584864	223.4677658	212.1586335	207.5708416	208.5992293	223.2040693
ENSG00000007129	0.229554606	0.567967791	0.203106768	0	0.842362684	0.131995604	1.343171788	0.407212923	0.866613543	1.966593216	2.469655736	1.063038768
ENSG00000007168	84.72108979	41.51601602	61.65056032	30.71213928	62.33556687	54.35575308	47.90141099	42.79348733	45.01670354	44.09085041	38.60767488	40.28261676
ENSG00000007171	0.106681532	0.161924566	0.26866181	0.114990052	0.313588331	0.202479879	0.052230917	0	0.127723232	0.13743609	0	0
ENSG00000007174	2.82822623	8.630581921	2.051728487	1.902719136	2.236798169	1.723102846	4.047606228	5.831577887	4.586113558	4.378290233	2.455954101	3.772240645
ENSG00000007202	33.6737593	32.69700326	39.97609616	21.63349825	40.54439121	39.70846849	27.41645973	23.52188044	20.86390929	26.07907199	20.49873671	25.93578284
ENSG00000007216	0	0	0	0	0	0	0	0	0	0	0	0.117139687
ENSG00000007237	4.993931921	22.94830069	19.94951577	0.403127977	2.39221915	2.572998459	1.457101027	1.01882291	1.356820269	1.821293645	0.528100954	0.882390598
ENSG00000007255	29.02890412	40.40364258	23.78403272	51.8660969	33.65374779	27.99450849	48.01147815	61.04322323	47.50851863	86.26982483	85.43828383	74.94863302
ENSG00000007264	0.181408009	0.427808902	0.196277776	0.186397306	0.130729034	0.917508884	0.597931147	0.532573472	0.611719536	0.289963352	0.098860824	0
ENSG00000007306	0	0	0	0	0	0.064950471	0	0	0	0	0	0
ENSG00000007312	0	0	0	0	0	0	0	0	0	0	0	0
ENSG00000007314	0.596690337	1.226548406	0.380260713	0.036113087	0.170727556	0.569955598	0.776773265	0.030576814	0.333170505	0.145156167	0	0.03119343
ENSG00000007341	28.96061246	28.95523031	23.92470293	27.27545479	18.58246178	26.06385906	28.75823928	20.12217316	23.54219986	26.97018516	30.45663627	31.57671878
ENSG00000007350	1.446159726	0.280584591	1.873668208	0.173606608	0.073706027	0.091305306	1.455243826	0.690754683	0.908467432	1.736078198	0.564333798	0.703182745
ENSG00000007372	7.09859767	1.30825744	8.134705582	0.494113459	1.669180426	1.750545487	3.334719582	1.639043086	1.097018816	6.288207628	3.309252247	3.23423585
ENSG00000007376	28.31509763	31.65804027	39.13239968	28.07924636	27.26079308	32.22260377	28.12349795	26.93118353	25.24810041	25.94648444	21.67723277	21.43289767
ENSG00000007384	5.863349659	10.04153613	16.6889304	1.08858498	5.675172703	3.235971348	2.437415317	1.860210383	1.819638648	1.539501925	3.066473748	0.577752757
ENSG00000007392	74.27516046	88.75625011	82.97844753	84.08152498	77.65282188	79.61236989	90.65668405	86.30955773	94.06902952	85.7864696	80.05351645	76.35576647
ENSG00000007402	7.199108001	4.114767709	9.938393214	1.109524489	3.425681444	3.560390592	2.811261243	3.623675366	2.544991723	1.791474754	1.307675455	1.026061564
ENSG00000007516	4.091593748	13.37326002	5.037073988	1.690991125	2.792176297	4.650192596	5.172750589	4.235736718	5.463651207	3.139870337	1.014427261	1.809014226
ENSG00000007520	139.8417678	165.4669117	157.0067142	203.1240941	159.0376404	173.1742555	172.4366154	191.2573539	190.7251369	199.8802335	185.6854828	184.3105653
ENSG00000007541	29.77565736	30.33110225	40.14663163	12.73774608	27.2184223	24.96630747	27.05919965	24.23733522	21.81033513	14.40761763	12.13660709	10.53303384
ENSG00000007545	8.836843221	4.720352687	14.12890454	1.881820451	4.718312753	4.064605341	4.439072532	3.470322008	3.422860638	2.947065818	1.973344133	2.065286638
ENSG00000007866	5.860080966	4.132939014	13.75929968	0.803895478	3.861107895	2.898355667	2.40740626	1.981533162	1.023886857	2.154200266	0.886324602	1.755999217
ENSG00000007908	0	0	0	0	0	0	0	0	0	0	0	0
ENSG00000007923	55.49176988	55.98346564	57.91777297	31.02505293	44.29279258	49.41172479	50.10467266	39.60116392	42.79791856	36.92608203	24.96350149	32.07654418
ENSG00000007933	0	0	0	0.070990069	0.09386869	0.182015178	0	0	0.245176809	0	0.135419919	0
ENSG00000007944	7.574543089	7.495605323	7.238733178	2.337332015	9.121396243	7.735494625	5.733300155	4.977457919	5.768783301	5.554638245	7.11198971	7.283564997
ENSG00000007952	0.12372328	0.426591575	0.187519613	0.0363473	0.218729071	0.031843885	0.04537362	0	0	0.058234273	0	0
ENSG00000007968	0.558393692	0.227715831	1.164418246	0.039500027	0.23288282	0.181210164	0.19736022	0.125029313	0.087715667	0.136867529	0	0.067743464
ENSG00000008018	420.3640035	515.442091	347.2846255	801.2808972	563.6752474	574.1509906	501.8495841	610.0929329	582.7080599	654.8534887	770.340854	798.5745022
ENSG00000008056	76.57097363	64.03508326	78.83983663	11.24344823	50.20703738	45.60423129	43.70891743	25.44791081	23.82627819	44.40611582	31.65796556	31.71854657
ENSG00000008083	28.44864982	23.69529848	23.03113897	9.448096395	22.44974876	20.94944462	21.54716151	16.30555561	15.2797133	16.09738664	14.28062595	12.35060634
ENSG00000008086	11.89996507	17.99700669	7.700417072	5.544012247	15.04890431	17.29573841	16.0696605	12.46024218	14.07297459	20.56829352	14.90983927	17.56423844
ENSG00000008118	20.85299666	18.86741709	16.45774975	18.02429915	18.40013261	25.51860753	29.56358928	18.41385741	22.88779241	24.8141768	15.3062759	22.49127095
ENSG00000008128	9.571973869	16.21086202	17.12132096	13.14398089	14.22774153	15.57492492	18.68146776	20.46063377	19.70084194	15.05538004	17.4785718	16.07603187
ENSG00000008130	45.95226088	46.13516625	48.40265312	10.17481125	30.08191549	28.6164227	27.41997134	18.71767749	19.10173023	21.43622664	10.43497956	14.37531654
ENSG00000008196	1.462050753	0.144880286	1.163253681	1.974296509	1.294127496	0.658778202	0.870451816	0.459273433	0.905615545	0.251424717	0.146309954	0.184734656
ENSG00000008197	0.148856282	0	0	0	0.276732769	0	0	0	0	0.095078789	0	0
ENSG00000008226	0.12726842	0	0.082396637	0.048901307	0.026145004	0	0	0	0	0.058591981	0	0
ENSG00000008256	16.07396123	19.26884937	23.68830857	1.526827326	8.62602339	6.327345582	5.462890289	3.16207767	2.847712158	3.51885829	2.999079801	4.187222634
ENSG00000008277	4.853962083	4.72341366	5.140703754	2.25213617	3.057606836	3.49880163	3.674412222	3.055154994	2.291223344	2.355721252	3.502525794	1.846379913
ENSG00000008282	10.66190055	7.877301154	17.52769985	6.097557142	12.60760913	8.000696114	3.205379052	8.442956627	6.540112136	7.162150519	3.337760106	6.78584581
ENSG00000008283	19.68270269	23.92006307	41.1436515	8.182723472	23.73870802	20.56255314	9.972893412	15.99331122	11.46624057	7.428244831	9.241940688	7.797122551
ENSG00000008294	105.3017361	93.52343278	79.25456153	55.4640833	95.06006545	91.74633214	100.6560146	78.80978564	80.84875077	63.40876739	56.16103193	57.19370582
ENSG00000008300	11.31489801	10.81355647	9.386475034	6.02477029	13.44299251	13.41349463	14.77515194	12.6720332	10.29864676	7.597988219	7.618796493	6.657832551
ENSG00000008311	2.467831189	1.372837542	3.358889801	1.208328195	2.095679985	1.211335624	1.4726655	1.505182341	1.656943536	1.833144886	1.51325593	1.861032668
ENSG00000008323	0.06159371	0	0.367118491	0	0.094125021	0	0	0	0	0	0	0
ENSG00000008324	39.15978285	31.73454566	37.17582986	43.24860171	42.18737381	35.72065336	38.20064872	34.67313178	42.35984499	37.85896983	45.54647356	34.77799425
ENSG00000008382	21.41307265	9.723956928	21.03065933	5.82303407	8.677454398	9.051447637	7.817450527	6.335218313	7.548399776	6.701665578	7.901240786	6.893771904
ENSG00000008394	18.71830679	11.75271238	40.94356514	13.23738307	21.14029135	15.99981647	14.49248149	13.75342689	17.77778688	15.2749968	19.40240507	23.8687861
ENSG00000008405	40.83705876	27.27841883	41.55780553	17.85566813	24.44736722	23.30466823	25.46797704	21.64299449	17.70922953	22.18089948	19.29844745	22.4954541
ENSG00000008438	0	0	0.167409208	0	0.117214947	0	0	0	0	0	0	0
ENSG00000008441	0.329975019	0.07577316	0.338867376	0	0.077195922	0	0	0	0	0	0.024971933	0
ENSG00000008513	35.06995768	21.93298561	38.71702104	15.58712934	23.02372328	32.11148751	26.87842478	20.83148329	22.93138801	30.30690972	22.20996921	23.43213705
ENSG00000008516	0.731499636	0.475222377	0.833872317	0	0.55459317	0.17251325	0.611942491	0	0.710528343	0.597530623	0	0.473865037
ENSG00000008517	21.51207624	8.448067654	83.41929879	3.542224049	41.05801555	22.99110402	14.76115428	14.83104372	14.75666832	13.23547872	12.85079878	7.264606395
ENSG00000008710	13.94479361	15.71500786	28.79594632	5.843337956	17.56245304	16.62312256	12.69561028	11.24306287	10.37253152	9.456594998	8.518154808	7.064343741
ENSG00000008735	33.13229943	19.52166518	34.86073412	5.774312687	15.65494241	18.19479128	16.09297068	9.095925589	10.4419338	7.138297185	6.475159619	5.760954661
ENSG00000008838	93.10825696	91.28249728	99.13388276	78.28794041	100.7408239	122.0849898	158.0214137	135.0132895	135.1040311	61.78191329	49.3169029	65.32547533
ENSG00000008853	25.05305237	19.65154054	25.07938894	5.583969232	14.17946539	15.63253576	13.30371449	8.704877239	9.141353388	6.042933688	8.304179019	5.32273997
ENSG00000008869	15.0754946	10.16190131	12.19949196	2.029519639	5.515179515	5.371629863	6.341626952	3.365638426	4.183016659	4.847919066	3.310995655	3.691442612
ENSG00000008952	209.3832645	171.0901218	207.1405731	213.115472	274.6134387	207.5977064	158.7642672	177.5428429	200.0932388	182.6101716	218.1249678	198.4223857
ENSG00000008988	421.6926249	336.3485606	417.9304002	332.8929495	408.6015944	351.9021174	368.8192289	318.3141822	368.542348	404.3027189	403.690898	316.1072365
ENSG00000009307	505.8656953	508.2548422	500.8622975	243.7623417	372.603408	390.6813013	477.9573829	332.6053735	381.3378866	388.6795513	254.6486349	276.3506914
ENSG00000009335	39.63226578	29.73501019	37.54904906	8.969702452	18.61157984	20.49616379	18.26905595	13.67359453	17.09134749	17.11276788	11.84003809	11.92188756
ENSG00000009413	24.55795126	20.56896385	21.15420159	6.24637254	19.54360732	17.74081893	11.42427914	13.92546327	13.44500965	7.315274926	7.670224382	6.605765866
ENSG00000009694	0.497039651	0.49332433	0.317617757	0.218812987	0.253475148	0.277720096	0.077037406	0.218931923	0.11261647	0.459680744	0.322267961	0.233904124
ENSG00000009709	2.110113953	2.925309456	0.325580542	0.170142257	0.22554685	0.739310833	1.930881705	0.905697921	0.754696824	1.603536424	1.258956414	1.387177445
ENSG00000009724	0.629220276	0.145656665	0.211234234	0.2496068	0.483431005	0.896828721	0.363001931	0.284396609	0.358270755	0.520756914	0.032972429	0.332158329
ENSG00000009765	0.248132959	0.044367385	0.048440288	0.029715755	0.113216634	0	0	0	0.156244569	0.189277815	0	0.03141704
ENSG00000009780	5.373359514	1.959349723	4.408745781	1.792010369	3.359672345	2.994650721	5.047641505	1.610912198	4.022601774	3.169747587	2.055814857	2.988152315
ENSG00000009790	0.214707817	0.040060384	0.297902708	0	0	0	0	0	0.322379882	0.027991648	0	0.015688849
ENSG00000009830	18.78768083	15.44894406	22.59109476	7.388120391	12.37682128	8.920462777	7.849403319	8.175322937	9.296890262	3.852090532	3.76944915	5.562008081
ENSG00000009844	141.3072753	147.7347128	134.6349907	111.3347138	131.3221287	140.5327563	145.4231834	139.231485	144.1758744	139.3297949	124.5184319	146.7058965
ENSG00000009950	0.538471961	0.322834155	0.603116835	0.699042591	0.349263499	0.299311296	0.342313289	0.228949194	0.370935764	0.37121897	0.335026069	0.135105188
ENSG00000009954	37.4847629	33.33670083	33.36647817	26.95079984	43.12658701	40.96297683	46.468047	41.66952266	42.11707338	39.90261045	40.6221314	36.77352013
ENSG00000010017	45.53745987	38.45732544	40.69955941	26.90162029	40.11662729	39.61816981	35.00343509	34.47794664	35.87365018	31.24127029	32.65413241	32.89855692
ENSG00000010030	0	0	0.071343697	0	0.043227793	0	0	0	0	0.0846136	0.744516559	0
ENSG00000010072	17.16328881	12.45868855	20.28147902	9.903120643	18.36613105	12.14466886	12.10395591	13.61793046	8.834842404	11.19855089	9.002146227	11.34292967
ENSG00000010165	23.6014054	25.63777539	29.28607373	16.37266781	22.47381779	26.26131733	26.32318791	29.55187491	29.39843106	24.27795375	15.47483597	21.29583159
ENSG00000010219	15.5326093	45.18619531	30.3354052	37.81886775	24.6067402	28.90488467	31.09420384	33.84550724	31.212818	46.70269257	61.43484116	57.19883059
ENSG00000010244	129.2596083	125.602802	132.6779213	99.09650224	128.5899038	127.8325796	132.7379746	118.776739	138.8188568	116.8814382	107.3938511	115.5897332
ENSG00000010256	323.3033136	433.4807329	360.5952107	570.0830712	411.815355	487.1957886	510.1737376	589.1640217	531.3931176	534.9481425	492.5594086	547.5891314
ENSG00000010270	265.8869169	225.5469942	230.2154636	290.0461949	258.6596302	232.1989182	241.3886484	255.7230792	280.4528294	272.1609299	280.581345	288.3831983
ENSG00000010278	5.131743561	33.55783918	38.32378574	1.19930609	5.079151943	2.590230317	1.674934839	1.509696832	2.895886688	2.68704654	2.872716574	1.954595395
ENSG00000010282	0	0.191247583	0	0.404733479	0	0.309317051	0	1.485639765	0.147864886	0.269898276	1.019166653	0
ENSG00000010292	24.17175985	20.18725142	31.31505643	5.085440792	13.09487508	11.08138735	14.1192718	6.252040126	6.573139338	4.136572049	3.593543542	6.057755626
ENSG00000010295	11.79537743	16.19802369	13.2187026	9.502684926	12.43028913	14.21519037	12.20516324	13.49568635	8.523893575	9.455581105	9.109829884	7.670514336
ENSG00000010310	0.168788512	0.501753641	0.388086464	0.538811745	0.42991723	0.794555733	0.691390644	0.592842511	0.539753366	0.988172988	0.289881573	0.283190384
ENSG00000010318	18.88801415	11.71215791	12.03184288	16.33990335	18.60952077	14.0897451	24.60196745	18.45733455	19.91220103	18.93592027	19.79502306	17.30678738
ENSG00000010319	1.246939202	3.971757104	11.54675158	0.148298698	0.436765911	0.47941942	0.10293002	0.081526789	0.164567859	0.267712589	0.105784264	0.130003971
ENSG00000010322	88.89413656	83.92939336	95.64670013	25.59843272	53.81318972	55.81912592	61.50371114	39.65079693	38.18601794	36.48890396	26.74806154	26.46582105
ENSG00000010327	0.035188747	0	0.504377674	0.117126908	0.206198235	0	0.097889748	0.0300935	0	0.22037945	0.190179929	0.267617377
ENSG00000010361	11.85615874	9.827837668	14.66130866	4.709130823	9.419706516	10.00600222	10.12477099	6.732266666	6.860084755	4.383978932	4.458771061	3.69976997
ENSG00000010379	0	0	0.085778456	0	0	0	0	0.191976603	0	0	0	0
ENSG00000010404	141.7646855	240.2290983	134.0167032	49.45967341	93.95250463	93.80781811	84.09894579	61.31790272	72.13860179	59.39420838	46.22716144	41.93543433
ENSG00000010438	0.262777388	0.782463274	0.684981219	0.153232551	0.302216349	0	0.554215849	1.258884531	0.524736093	1.185508947	1.465043868	0.603309556
ENSG00000010539	15.00491423	19.87152424	13.02780542	9.916674851	10.26653336	13.17261684	17.25044909	12.4821052	14.20941132	16.84547984	9.166835225	14.581393
ENSG00000010610	0.190939787	0.046429685	0.405513768	0.210425415	0.317950074	0.073936454	0.070071677	0.693157188	0.379708182	0.18264155	0	0
ENSG00000010626	6.352259715	9.385160887	8.472233752	10.80703416	9.675180338	9.445354475	8.13365896	8.474315444	9.147862447	11.78569995	6.917040267	9.90750955
ENSG00000010671	0	0.017211245	0.201493139	0.265551717	0.143830294	0.411226507	0.591784764	0.496724254	0.052163924	0.085834612	0.031227435	0.019132023
ENSG00000010704	0.256589423	0.169809852	0.41094532	0.05401605	0.347116222	0.175191158	0.1122216	0.166595072	0.244550136	0.440171877	0.15195563	0.096920035
ENSG00000010803	50.96047194	51.6709381	52.14564858	18.24607445	36.9863345	37.07254609	36.14894361	28.32893345	33.32034339	27.24215114	17.35787525	21.61608711
ENSG00000010810	420.6570317	538.0626484	427.0816885	319.516705	432.5416242	464.7556486	526.056067	425.9511555	406.3433347	444.5745985	287.7640501	342.7133312
ENSG00000010818	5.942698097	4.123364619	7.060324613	0.970253636	3.07072996	3.013272844	2.537207081	1.76748933	1.438475974	1.355718051	2.013471942	1.543384338
ENSG00000010932	0	0	0.295131939	0	0	0	0	0	0	0	0	0.016652341
ENSG00000011007	31.78109689	28.00047801	30.85523056	25.19339849	29.18005172	27.15468289	32.60675123	29.2298734	33.14581679	29.64186257	30.5602434	27.88110951
ENSG00000011009	148.5815881	188.0108285	161.863258	232.783289	200.903633	211.6454539	244.577942	260.0426976	253.8719379	178.1906428	158.9853662	191.1190572
ENSG00000011021	31.70071254	20.55990295	30.00130796	5.995684165	18.51029859	17.45678175	14.08966213	12.35802949	12.52594732	14.15326987	9.694742852	9.319297501
ENSG00000011028	4.260584541	0.657307512	10.08963404	0.285542886	1.12662558	1.453954714	0.729807213	0.678608546	0.616912066	0.281191359	0.416013192	0.275720845
ENSG00000011052	13.35104386	25.45449341	15.15963868	10.99308004	14.8886047	10.54450393	17.76991193	8.556307504	11.49614229	18.29621495	33.55557104	40.07268695
ENSG00000011083	0	0	0	0	0	0	0	0	0	0	0	0
ENSG00000011105	3.129316184	1.040385728	1.53117626	0.230577451	0.422275225	0.449906158	1.503774181	0.554386501	0.779745672	0.71792721	0.195871588	0.891508842
ENSG00000011114	12.25071292	5.878215732	12.00432053	4.600750976	9.40773514	10.81763513	6.791159845	4.872232353	4.243330146	7.934726846	3.696516665	4.225466793
ENSG00000011132	7.66966791	11.21688865	12.20308247	6.023921792	6.945384284	6.288533491	11.4859656	7.15276209	7.96388369	7.733129718	3.834368154	4.797644671
ENSG00000011143	15.67949219	18.45469176	17.79870757	16.77211186	20.09859505	20.77560246	15.45751339	18.1859279	20.96564067	14.47387893	17.00097546	22.78263899
ENSG00000011198	17.68364641	16.93474971	16.11071273	15.63994648	18.33495652	21.96374904	22.39826155	17.88086301	18.07620159	18.72475947	17.13541115	18.11045862
ENSG00000011201	219.8664461	188.6034401	84.11537448	17.73940583	44.8503333	46.62655505	44.98824811	33.13826657	35.12146108	74.00633894	51.9927137	55.52874762
ENSG00000011243	93.56636047	97.89307465	105.6306112	97.49371996	118.6700034	111.0461431	113.8866023	135.1542494	112.4428902	142.0740935	110.1373413	128.6704249
ENSG00000011258	6.298783508	2.591787595	5.115434214	3.541520154	6.828535875	6.074266666	7.135605423	6.684892372	8.587571459	5.523755039	3.326358996	6.838165609
ENSG00000011260	33.82336061	32.5393182	36.21907486	29.40012155	31.1626232	28.14060788	29.60948305	30.7456101	29.95861094	28.41701464	29.3438072	39.41008482
ENSG00000011275	25.20610649	24.76311279	25.71327756	9.431013706	17.99378128	17.29127411	15.15878992	13.48802745	15.87048496	15.06215309	11.05733681	12.71611377
ENSG00000011295	92.16324267	91.94621214	88.75297267	84.76700792	112.6787617	108.3053825	104.6675835	93.96197681	91.663912	83.54949304	75.03187699	82.44985852
ENSG00000011304	47.61047412	27.32463796	96.16643113	3.971129035	21.45467863	20.28265339	13.43689256	10.68723076	12.84760917	11.19258569	5.767928601	6.493322356
ENSG00000011332	44.98015342	22.39031873	66.45052133	10.99675139	16.71525621	21.04503632	21.76648341	12.40925983	19.55551663	13.59813671	7.905799135	10.33873061
ENSG00000011347	12.07404166	3.894267263	10.19569208	0.700538188	3.417346405	2.973733224	1.690021003	1.775167494	1.512800585	1.705964675	1.350680878	1.420955785
ENSG00000011376	13.03925508	12.85245329	21.23813523	3.677632778	10.71839769	9.554923485	9.348900235	7.351884585	7.791318313	7.24911506	4.228424645	6.004715018
ENSG00000011405	10.31345166	6.977191109	12.03017959	1.502790087	4.718244249	5.902039479	6.13565392	1.723267079	2.098514393	2.241239257	1.779321254	2.42729093
ENSG00000011422	3.07335615	1.48404167	3.946384419	0.320230678	2.732275857	3.003225501	0.99546255	2.18059396	0.825991899	1.773809945	1.723956407	0.401723563
ENSG00000011426	10.55877662	6.981852822	24.26954179	0.515454967	6.411863611	2.357200941	4.125592553	2.212115714	2.798485717	2.134506031	1.180211178	1.672089495
ENSG00000011451	23.36887692	9.175593037	24.77133548	2.932949679	10.06983489	10.3337552	8.756548507	5.148585156	4.66500948	3.960860266	3.405857475	3.69620281
ENSG00000011454	48.80815781	45.62897523	47.79386113	21.31582249	42.28278962	38.03138292	42.93858018	28.55926665	31.6970932	32.39031495	22.49770914	25.34019425
ENSG00000011465	12.20596139	16.32677503	85.0506592	0.212013826	21.34244797	7.027390199	2.201737772	3.095915225	1.273640812	6.191580733	4.379717015	6.165755882
ENSG00000011478	4.351020485	4.086033347	6.256285442	2.579598451	4.631448716	5.07323982	6.01371254	4.300837988	4.061433677	3.511606724	2.809450916	2.098149285
ENSG00000011485	71.49852067	93.39739471	69.95299435	56.61206006	73.65699607	70.55983695	81.20979666	72.8321053	72.10122284	67.23595757	47.74159573	61.94831299
ENSG00000011523	25.25468137	23.29040737	24.24765665	10.41329275	15.85302645	20.51797804	21.06917842	16.6779661	18.4828791	14.8005064	13.32909285	13.14593714
ENSG00000011566	23.68974694	16.70479852	24.09870698	9.579504476	20.22172324	16.02480619	13.2390046	15.67302553	13.25370112	11.10656608	8.028582337	8.941893058
ENSG00000011590	0.045571369	0.087659912	0.098612548	0.343383536	0	0	0	0.321110024	0.137501212	0.058274736	0	0.166124106
ENSG00000011600	0	0	0	0	0	0	0	0	0	0	0	0
ENSG00000011638	17.28990605	38.68216976	36.27960935	54.31214691	41.97306683	49.06727141	52.38396913	54.84765231	46.94928175	40.0405988	31.77581283	37.88918353
ENSG00000011677	64.35783137	77.91623737	40.19787167	29.27761658	39.76497333	54.81447659	30.66663837	31.11894935	32.64229265	68.67666668	69.17464962	82.0694909
ENSG00000012048	4.038977543	1.571696957	4.705979733	1.399147653	2.063696248	3.617670193	4.004220702	2.379857846	1.8795122	2.888112518	2.332580446	2.918866681
ENSG00000012061	64.49331133	79.10364536	79.98602507	88.77628385	76.32165465	81.62371207	63.47076712	81.56255545	80.8062566	63.79491149	61.35714962	64.65267389
ENSG00000012124	0.762864465	0.334920289	0.240914992	0.085539363	0.044526915	0.79729928	1.759781263	0.198237115	0.545229947	0.631921096	0.11804711	0.975016988
ENSG00000012171	6.276201401	11.99438178	38.03708684	0.806213433	4.590824416	3.036553917	3.107079524	2.290364767	2.71422833	2.764429684	2.45440088	1.277427577
ENSG00000012174	57.60756787	26.45725686	31.22648805	8.161943221	21.16536687	19.61142113	17.39095969	14.07405328	13.87313882	28.01381743	17.98600411	24.26285552
ENSG00000012211	0.288593161	0.710061898	1.097913128	0.152973623	0.046397002	0.111297121	0.347617882	0.140490701	0	0.153120131	0	0.714701576
ENSG00000012223	0.059732525	0.057918297	0	0	0	0	0	0.125636681	0	0	0	0.086179249
ENSG00000012232	50.18325959	30.9766504	51.03548326	7.046375543	18.86182942	17.57361647	19.04649294	11.81413598	10.4833871	10.9397544	8.231794543	7.620642721
ENSG00000012504	0	0	0.029112852	0	0	0	0	0	0	0	0	0
ENSG00000012660	90.09356851	56.98610195	77.87417125	43.44821143	65.95509803	53.91063036	66.12719208	55.75407783	58.34750984	56.99844199	51.99621388	62.79638659
ENSG00000012779	7.273062113	4.989810147	2.769615512	2.186610381	1.740092229	1.517876675	1.379267516	2.424264841	1.781431039	18.60797113	9.697175953	19.5911748
ENSG00000012817	0	0	0	2.322356519	4.135394268	4.692088487	6.415423439	4.719832464	2.903639952	0	0	0
ENSG00000012822	45.58071644	47.17180018	47.75916831	32.3976919	38.03805967	39.5816763	50.32682053	33.35884305	35.34081555	32.53795104	27.73875572	24.31541659
ENSG00000012963	46.88789122	41.68953517	45.88320536	21.27400753	30.27435719	28.0713234	33.16345766	31.40148193	33.15037197	33.79690848	20.23969837	30.11861862
ENSG00000012983	45.36987753	46.66040555	43.68030569	41.53772231	73.44688571	63.88771659	71.02068544	50.60780077	56.11788611	62.17134871	61.03257437	50.73132755
ENSG00000013016	13.48300282	18.30017972	16.10534535	5.331366042	11.45356994	10.75443437	9.8408982	7.221143215	8.173838884	8.01449438	4.579735257	6.711981011
ENSG00000013275	113.6922501	159.9200808	139.5449839	210.9310008	150.5453563	155.7114068	166.9499479	193.0658401	181.3329759	177.886678	142.0160202	169.6302646
ENSG00000013288	8.63666056	8.517369463	9.625947545	2.62087238	4.570396023	5.771407068	5.091521208	4.09448437	3.572665514	3.774729621	3.256624413	2.295181984
ENSG00000013293	15.63356012	10.10177041	10.13904619	4.333834444	14.21396653	10.04882716	7.710519886	5.97177037	6.478243224	16.83253062	11.50027204	11.34494893
ENSG00000013297	8.392312217	2.593964634	18.49373101	0.544418632	3.572246258	2.473856603	0.548169104	0.436259275	0.375458557	2.454889331	1.387728963	1.920935829
ENSG00000013306	108.1431578	145.9884423	140.8172492	132.7440242	123.9024781	128.9347881	108.0391353	128.0546703	118.8266136	122.4708963	109.295534	123.8819114
ENSG00000013364	4.511965903	4.732394345	7.586477983	1.146861776	3.763904078	3.741273835	4.297918556	3.372521619	2.862709689	6.070183035	3.634968176	5.310664959
ENSG00000013374	46.91293309	42.64766526	50.46243667	35.9270302	37.32841103	39.50860476	42.76108096	40.19323634	40.34359896	36.27642104	45.59243247	50.13570141
ENSG00000013375	59.17094153	46.17419755	57.28271708	31.20028773	52.17610915	46.63725731	52.88231558	49.44937682	53.1496057	48.32924669	47.31378816	55.96521447
ENSG00000013392	10.37656893	11.04123024	10.19607284	9.020743641	10.04288229	9.689121596	11.62411802	9.311915345	11.15662668	10.73958568	9.930302278	10.96909424
ENSG00000013441	32.79149005	35.92635707	35.56558326	43.05528549	41.48073186	38.90849514	40.69386375	37.02590509	39.50883301	51.26948718	55.32513825	51.45752084
ENSG00000013503	13.88004466	13.45792207	10.2307064	5.212617508	11.04882004	11.86488203	9.918220961	7.568910762	8.329880129	9.704065085	6.394700121	6.988214983
ENSG00000013523	4.916013389	6.673309346	9.199594876	1.098483091	5.801781762	4.430185299	2.223923462	4.235687237	1.819991377	3.078276305	0.932035691	1.584073949
ENSG00000013561	137.3584468	127.6855519	107.4848641	77.60508993	95.14462712	93.19152858	94.56414596	82.81435378	94.29402996	91.01372259	72.75367581	80.30226204
ENSG00000013563	12.89389655	19.45392318	18.5607138	8.320705866	18.09617296	17.82821303	15.79261851	11.4942489	12.74553028	4.132106386	4.7500223	7.224018617
ENSG00000013573	14.5987318	13.93276936	7.867244873	1.518381416	5.913406354	5.312299301	10.38040765	5.631929893	4.270268248	6.674651975	6.597364592	9.520106576
ENSG00000013583	20.75953487	28.44953974	30.93602976	15.64303187	24.43152806	22.81127541	20.71218188	20.75758132	18.07942903	16.18830672	11.891865	15.54532785
ENSG00000013588	1.717481831	0.062153669	2.31131197	0.080087925	0.230238651	0.495010336	0.015395837	0.558439226	0.177593841	0.026675042	0	0
ENSG00000013619	10.55382235	18.04794892	8.833008521	2.813997615	8.460030914	6.058495943	9.259056115	4.583482318	5.604618036	5.410221246	3.886661217	4.792343085
ENSG00000013725	0.846501241	1.415396374	1.992408593	0.658335997	0.167427888	1.034637102	0.035380764	0	0.361892082	0.198459536	0.192380024	0.898324378
ENSG00000013810	11.39042872	7.413334011	23.06389616	2.32527867	6.672192349	5.187500037	4.119247905	4.422957512	4.743433066	4.27595528	5.323264212	2.80710697
ENSG00000014123	10.08962025	6.779179838	11.73045086	7.237415495	10.16793724	7.640058629	9.608475233	8.463168274	9.698888917	10.09500063	8.689258064	9.583189358
ENSG00000014138	4.28183343	5.15554925	6.744414732	3.879278769	4.195167225	4.719975757	4.907018023	2.860292529	2.162809541	3.131120678	2.673870014	4.672306804
ENSG00000014164	23.27121512	14.81618551	25.51796867	2.182418032	8.062940041	10.93911325	8.728159168	4.459818296	5.2288686	5.185100454	4.445658395	3.822156344
ENSG00000014216	97.82645864	107.180871	125.2964754	59.88233412	82.01869711	98.41331879	89.62914993	75.03823397	78.24235853	71.96173383	47.04566088	58.50535836
ENSG00000014257	0	0	0	0	0	0	0	0	0	0	0	0
ENSG00000014641	548.7233371	563.5902985	470.560008	654.9896016	499.2578457	505.5625777	572.2150859	581.8970274	580.6379235	565.5641179	623.1394701	621.0474305
ENSG00000014824	108.2862811	116.0487259	94.05425168	65.43364383	94.72269672	98.31878472	97.60559212	92.34781518	93.19191949	88.65016283	69.87529748	78.37096787
ENSG00000014914	1.391564263	0.728317882	1.985043878	0.346418768	2.832827184	1.172019515	0.626076858	0.167054705	0.940029868	0.263511114	0.6710339	0.323693278
ENSG00000014919	18.48712978	17.7590679	19.3687988	14.47923343	21.969497	19.41986416	17.77599016	16.98683395	20.61236636	18.45203561	11.85062746	16.0060698
ENSG00000015133	3.933634769	2.554070245	5.529255892	0.855612077	3.289343822	2.711008919	1.60396766	1.409310875	1.277790657	2.450439755	1.883774361	1.591120441
ENSG00000015153	59.5315229	78.89580948	65.36966432	116.2794383	109.0345567	114.0860395	84.08195408	99.35942392	102.8900485	86.09385293	85.91761131	77.63677284
ENSG00000015171	51.22817641	45.86013088	47.98368352	19.63727841	35.69909517	39.60215556	43.6441069	35.01267426	40.85922867	26.6781782	22.35354626	27.57087463
ENSG00000015285	0.680141894	0.109769131	0.138735773	0	0.10544745	0.339826311	0	0	0.084138789	0	0.169294083	0.080839381
ENSG00000015413	1.90437467	1.223811167	1.28574471	3.633524719	2.66106503	2.204031526	1.943887803	5.493124417	3.145319759	3.003002165	0.496133903	1.778316949
ENSG00000015475	54.22100155	84.60115838	82.23076405	97.50095378	86.34183083	103.7537235	74.10459768	79.75015487	85.04576269	70.07236265	68.18700929	56.81659906
ENSG00000015479	726.982098	572.112714	568.8019116	322.3466203	517.4130282	508.3451432	546.4788274	458.5816334	452.2479903	394.8884997	313.7231903	359.5422638
ENSG00000015520	0.347069354	0	0.517387734	0	0.146799914	0.145616871	0	0	0.066359372	0.074213786	0	0.134832069
ENSG00000015532	3.208679901	3.899860428	5.394205376	1.490185186	4.732887759	2.945817114	1.833910114	2.231750452	1.670876834	1.61828644	1.074148403	0.565696462
ENSG00000015568	12.02156623	6.784901087	4.316613132	3.438330868	16.65094831	10.28965029	2.00923187	3.112928456	4.814647495	0.384619383	1.370309352	2.707515203
ENSG00000015592	773.7479572	1043.504032	602.994583	881.2535332	776.0546869	861.7957641	1014.500104	909.7889419	896.8296775	836.4315503	775.4377189	713.8364745
ENSG00000015676	124.2729591	165.2281584	120.5852809	70.11320904	92.66886899	107.7527474	116.1741717	90.53585705	83.56933838	73.80076733	47.35169447	62.65615869
ENSG00000016082	14068.22007	15680.77402	11793.49723	23721.36592	17154.12876	19837.51341	19360.8409	20238.80864	20323.58094	19911.17583	21671.6445	22125.25642
ENSG00000016391	0.39370654	0.432861418	2.123751222	0.498309912	0.454957336	0.257986417	0.102496078	0.012579976	0.04079824	0.07958273	0.158869235	0.16839321
ENSG00000016402	0.063901462	0.197806914	0	0	0	0.022018743	0.20337215	0	0	0	0	0
ENSG00000016490	0	0	0	0	0	0	0	0	0	0	0	0
ENSG00000016602	0	0	0	0	0	0	0	0	0	0	0.073161242	0
ENSG00000016864	72.82124482	71.1732427	83.13987086	55.84962361	72.06279196	66.43057812	82.42996753	77.59715508	67.59403766	70.93613593	58.45240909	64.94693827
ENSG00000017260	90.09420894	60.48114914	67.65720214	23.26508816	53.20004068	43.61765746	43.23236676	34.71778562	37.32415996	52.77243282	42.40792653	33.98441089
ENSG00000017427	0	0.102375696	0	0	0.291693851	0	0	0	0	0	0.701915136	0.299981635
ENSG00000017483	4.346153532	1.983021977	3.232890587	1.266026753	2.706041842	1.183587078	2.777091819	2.162832508	0.78666796	1.730583065	3.004556089	1.26509444
ENSG00000017797	37.58316648	35.11562056	29.40000212	44.6377166	46.97341999	43.92204409	44.1085719	42.72014285	43.9755229	46.70410209	49.43678531	52.20073637
ENSG00000018189	382.0123508	387.164091	296.2113292	249.0703102	427.2204446	385.2594348	454.5266329	368.0435666	331.3276911	314.2107156	267.107748	272.9707271
ENSG00000018236	103.5364997	100.2132256	84.43523765	11.07548369	50.35787989	52.26295517	45.72362704	24.0550095	24.34141044	33.19886302	22.51274489	24.34359882
ENSG00000018280	0.110842633	0.065277385	0.03908187	0.051212541	0.054085572	0.265313677	0.087730894	0.234321959	0.073033776	0	0.095531789	0.149549367
ENSG00000018408	9.174894371	27.51189692	45.11995798	0.430913604	8.20582982	4.277760156	2.26856533	2.951678697	0.944784183	3.421748978	1.042665016	0.808787233
ENSG00000018510	41.10790375	37.36804915	49.8236429	14.08822137	28.17190388	26.61697708	31.85749355	20.58592989	25.45933882	23.45480164	13.67614761	17.76783356
ENSG00000018607	1.682531914	0.899473974	0.865987123	0.679046817	1.398467452	0.806022958	1.763419688	1.185317782	1.055389663	1.666691857	1.263567451	1.15625977
ENSG00000018610	12.60467738	17.55610965	12.24952704	18.8250348	18.56287024	15.19233727	15.94897452	16.13771429	18.44776112	16.6778384	15.8882894	17.79168589
ENSG00000018625	0.371416405	0.516707985	0.40312904	0.037582906	0.259318627	0.072778553	0	0.134045829	0.177335989	0.089216013	0.12072899	0
ENSG00000018699	13.82406577	9.442354586	13.93893108	10.35218912	11.63032045	10.8800561	10.67590467	9.705910306	10.2671235	11.05666408	6.498921503	8.591297131
ENSG00000018869	5.79943126	8.90094054	8.275573797	13.05313791	10.94541961	16.48369094	10.72587612	7.53384942	11.77999748	8.918779729	19.32684885	10.62416907
ENSG00000019102	0.075183846	0	0	0	0	0	0	0	0.049658828	0	0	0
ENSG00000019144	40.80936005	34.20226831	57.9984351	18.38754757	31.21856546	33.51702143	32.66848193	19.51590741	25.41952657	22.44895034	20.30651599	20.74063247
ENSG00000019169	0	0	0	0	0	0	0	0	0	0	0	0
ENSG00000019186	0	0	0	0	0	0	0	0	0	0	0	0
ENSG00000019485	1.999726683	3.952282595	5.714231158	1.825456788	3.125886331	2.584257577	2.790134875	1.955123669	1.578055987	3.034453762	0.659856714	1.268805795
ENSG00000019505	17.69806188	9.185333734	20.51868631	5.231563543	16.24942449	18.97608778	8.263552434	6.948016825	9.398419582	10.15388483	7.672294251	8.041994935
ENSG00000019549	4.790248398	2.258884687	8.617757513	3.146456647	1.767449051	1.932460545	0.779783127	2.321217109	2.202949878	3.405252292	1.512598547	4.321931184
ENSG00000019582	13.04807954	9.320749017	15.99358929	1.387376808	3.519725309	3.764450094	1.460938483	3.67669218	1.857286216	8.885479215	6.075912809	8.270544927
ENSG00000019991	1.148060909	0.278727687	0.201029327	0.819873537	1.359734709	2.5166983	0.165647358	0	0.120614149	0.617284335	2.126418707	0.745740625
ENSG00000019995	21.9127968	17.2291945	20.10924625	7.103693845	16.75855167	18.66698989	14.73443487	11.31652498	12.57594697	12.2106475	10.47937098	10.117532
ENSG00000020129	86.45389471	57.32004587	81.51785003	12.29727283	31.52940572	35.03339171	54.84895441	29.93049844	32.95014726	20.66194051	14.24208441	15.28943911
ENSG00000020181	0.74598601	0.391373096	3.356578621	0	0.21908993	0.110625386	0.11736844	0.046748802	0.293942826	0.050199025	0.072725184	0.042001248
ENSG00000020219	0.095016438	0	0.051397099	0	0	0	0	0	0	0	0	0.034682557
ENSG00000020256	27.04336474	18.65986547	25.45965447	12.54051085	21.57493161	19.59494532	19.91098273	16.69185226	15.96550126	18.20279666	9.382951192	12.0837649
ENSG00000020426	28.86577293	22.96509905	21.13124666	21.45116993	29.54142701	26.05283441	24.32586695	22.99259872	23.58795747	21.68760037	30.78121436	21.13286561
ENSG00000020577	3.110810745	1.595492727	3.39815423	0.04941824	0.777531145	0.372625607	0.169812251	0.085477385	0.152448516	0.080268806	0.241566501	0.089751281
ENSG00000020633	0	0	0.01794806	0	0	0	0	0	0	0	0	0
ENSG00000020922	10.35947014	8.143416668	11.66019531	2.215610646	5.462895274	6.158791906	6.139961035	3.835671341	6.218649689	4.473460022	7.757838907	7.668329139
ENSG00000021300	25.22581526	48.94447639	38.27656788	13.69057507	15.73042503	14.62576426	30.99357055	29.0424388	27.55767351	34.86345745	23.67211097	32.3938314
ENSG00000021355	15.43699486	11.22632802	19.99375812	13.42932879	21.390383	18.05469601	12.95970775	13.44203447	16.11570064	17.69919619	15.45009096	15.79179166
ENSG00000021461	0	0	0	0	0	0.043300125	0	0	0.055460015	0	0	0.030739711
ENSG00000021488	0.260888203	0	0.38274626	0.248344558	0.836333617	0.33237479	0.13054957	0.638138766	0.389047722	0	0.251317519	0.199671535
ENSG00000021574	52.89110441	30.35190351	42.24316944	8.191538452	28.28332751	25.64103855	25.02265127	17.0920878	17.19185736	16.10294426	10.69377125	12.95967518
ENSG00000021645	39.78246895	48.64244748	57.12908402	11.40132471	32.38564205	33.38048343	45.19931321	36.97393466	31.50430133	20.92766575	15.51650618	18.4450261
ENSG00000021762	14.28806111	13.60939392	19.00013308	3.192746845	7.329545264	8.212929782	6.131830352	4.773075475	5.516605998	5.536352369	3.08654262	1.720141222
ENSG00000021776	19.3560204	16.39472405	18.26961284	4.616507541	12.34644211	12.4023868	10.35998422	6.993309697	7.130027156	8.248789111	7.495332069	6.589926177
ENSG00000021826	2.251136198	1.629163435	1.515323178	1.209462256	1.657155679	2.908270213	2.329312521	3.707758583	3.828275347	3.303499697	2.255218281	2.963077354
ENSG00000021852	0	0	0	0	0	0	0.055115724	0	0	0	0	0
ENSG00000022267	288.3801807	354.8320746	248.5473143	119.3787295	182.5438685	150.2251168	167.8774011	125.8445136	138.499539	270.578728	221.1924084	212.4990144
ENSG00000022277	122.6497706	147.3608198	127.7487642	135.2230621	130.0923091	134.9163314	159.0643585	161.0933114	168.9531944	151.4815107	159.453026	164.594417
ENSG00000022355	0.639327389	0.711226082	0	0.265818767	0.454977838	0.843505887	1.128557344	0.273383246	0.495412255	2.317455131	0	0.132333648
ENSG00000022556	29.53719985	19.59884115	15.33304491	23.30634633	29.13195824	32.74185109	20.52251841	16.90287318	14.39827156	0	0	0
ENSG00000022567	2.61276807	2.024070433	2.556056269	0.804945278	1.415878928	2.672080458	2.011736658	2.792959779	1.590974437	1.236102999	0.906188894	0.776354907
ENSG00000022840	225.7632313	229.6845601	229.0116939	105.445685	188.3007922	191.5757032	195.1002675	169.4565422	160.1736759	141.0233818	96.68853415	102.5954891
ENSG00000022976	6.028153885	9.171445394	5.091240183	4.667945947	5.222048945	7.832333445	5.488146094	4.984294958	4.09239169	2.700981497	5.76310142	4.758956646
ENSG00000023041	43.3294474	41.87565228	39.64918745	41.72196802	50.70826197	39.62760326	45.09797407	33.41381278	41.78021651	46.39272657	39.31565907	45.15623241
ENSG00000023171	9.69800531	5.810904011	7.670238942	1.667930336	4.314569269	5.744555714	5.549192229	3.723490839	4.364081175	4.107613663	5.345174736	2.612618007
ENSG00000023191	120.253485	159.9371563	156.8698762	142.7057473	121.4200623	141.7295184	127.9369748	140.8323568	121.8471466	122.6796372	114.192059	129.9994699
ENSG00000023228	83.85655468	79.08183829	72.60152142	54.89873432	72.80963008	69.05012564	104.5320785	94.61000454	98.04397576	89.28810416	71.91643703	76.24186696
ENSG00000023287	62.12290831	46.14000752	51.70977084	25.3283297	50.1765578	46.2940579	49.8120004	41.21684066	46.00845182	38.64706895	30.05841177	36.34499107
ENSG00000023318	31.34297943	19.91434233	31.2279407	17.31761064	31.85959275	21.65246766	20.01219781	21.64790203	21.75134934	23.60690714	26.81674202	24.19381572
ENSG00000023330	70.36446696	83.23769606	72.53233671	65.96040418	63.41664337	70.0353653	75.476017	77.05397576	75.74892501	74.69297043	64.96827886	69.67101028
ENSG00000023445	0.200300968	0.01038522	0.128045637	0.03402535	0.277849204	0.091557817	0.024512322	0.097175474	0	0.042527762	0.06240606	0.011931937
ENSG00000023516	8.848913558	2.393048519	5.182402571	3.158620805	6.66634978	5.3823086	4.587143802	3.619554173	3.941391648	4.097038823	4.326576589	4.541104004
ENSG00000023572	30.08404366	21.16943916	21.44690469	21.2563885	24.07611314	21.75574817	13.19113689	10.86278576	19.19467379	23.21471411	24.10906236	19.68883521
ENSG00000023608	6.11784449	4.258613464	5.570478677	4.776054743	6.63413707	4.006363588	4.388083626	4.386816344	4.440130094	4.625343241	5.253376569	5.745526982
ENSG00000023697	79.45830815	69.74132077	38.63530539	96.97964121	54.13216423	59.91306576	63.48320449	78.72625282	85.65075516	106.2843273	80.83307409	102.7758823
ENSG00000023734	435.6754815	318.7115029	402.2708421	175.7739346	344.5128477	305.6915288	290.7168977	242.9953604	241.169425	231.0680079	216.8214584	201.0363521
ENSG00000023839	0.299321807	0.132520729	0.090629687	0.072710625	0.196649675	0.260381219	0	0.111165985	0.120701734	0.174148764	0.128775752	0.412887412
ENSG00000023892	0.623352728	0.889366099	0.497260268	0.308397736	0.571357811	0.809994828	0.625543458	1.19002662	0.795073261	0.712103185	0.64096127	0.735128673
ENSG00000023902	71.50608102	82.6506103	83.63358848	48.0078326	70.34709081	76.12324231	81.2659637	52.69674411	63.23333513	52.51113007	33.93744752	32.05555999
ENSG00000023909	12.97771315	14.83000665	10.52004707	6.627689204	13.81224713	10.27727986	9.170833531	4.454948164	6.872785067	9.664280706	6.388008966	3.907991922
ENSG00000024048	11.67217758	7.470335596	7.961005619	3.25934647	5.702884375	5.596691132	5.507188879	3.667930192	4.098325814	4.294350674	4.649828728	4.329748631
ENSG00000024422	1.592962172	0.847569061	4.438014593	0	1.346788703	0.402386281	0.030073418	0.191031296	1.924144882	0.1305476	0.178098675	0.161494955
ENSG00000024526	4.116223004	2.085213797	7.889979418	1.084033091	2.739589205	0.624105524	1.19092013	1.727873965	1.870110954	1.330546123	0.928422903	0.727977064
ENSG00000024862	9.880327208	8.652223418	7.563807891	11.06608938	9.447066085	10.42998318	8.925762406	6.894999209	9.549832925	9.766532714	11.07941654	11.53604216
ENSG00000025039	19.96594114	15.2731032	19.88605356	5.026622509	13.08210797	13.94210724	8.088515517	7.350492441	8.595638581	11.87449972	11.77816445	6.479940741
ENSG00000025156	76.18698207	77.84141491	67.04746993	53.77236815	69.40293969	71.5731834	64.14021515	57.22378522	56.2574887	65.74858564	60.78441279	55.70260405
ENSG00000025293	66.91828993	65.70989462	61.7687713	79.67888226	81.65671823	69.35317968	90.10002151	82.50173938	77.30070683	77.7080202	85.14510729	94.06871736
ENSG00000025423	1.599249191	0.899333041	0.889229363	0.293553275	1.429162837	0.109376486	0.157453336	0.377842639	0.035104178	0.736162622	0.643479293	0.117247064
ENSG00000025434	11.86842281	11.23666449	7.912202198	16.67840978	14.41680639	15.88691042	8.844378872	15.50245875	12.53536939	18.41319007	15.81290126	19.59187083
ENSG00000025708	1.95363601	4.481349703	3.690543258	4.349464472	3.694379227	4.663579795	1.442398684	2.556224416	3.396128178	2.035909318	1.987776614	1.347222675
ENSG00000025770	37.37232752	48.75929246	44.13079174	42.27646676	44.85207635	50.7631801	42.77894089	37.92744467	38.23076215	37.06378951	29.88342505	29.95604543
ENSG00000025772	28.80852289	40.21069529	42.60178885	25.0240629	36.50335318	34.4900753	35.23718506	37.29728357	32.60651349	44.10214796	32.43894862	38.16261508
ENSG00000025796	80.50718551	66.82137769	71.01241098	41.80905622	117.6412294	64.14147937	85.55082201	57.73844324	74.54807784	66.62590307	84.35116968	68.59755214
ENSG00000025800	39.07070384	59.08812899	31.97776817	10.69285191	25.4977756	31.92355226	23.09151142	14.0404336	15.91680585	18.05445591	14.54973034	14.37834193
ENSG00000026025	158.9181984	151.4426489	550.9275188	51.69988195	195.9420075	130.2451176	75.11084382	74.07816329	77.99157702	105.2211077	95.75438097	90.81447993
ENSG00000026036	0.836892958	0.712591445	1.340382783	0.270718541	0.418421725	0.5648119	0.187760114	0.540510175	0.072545159	0.052575652	0.342992589	0.111327459
ENSG00000026103	2.237297892	2.780874385	3.851427152	2.016970121	1.743272227	1.286526144	0.820721291	1.134084944	1.330040466	1.80238686	0.111048266	2.080738563
ENSG00000026297	8.77045819	11.34022307	20.7612949	8.735944827	8.988328589	8.159678545	16.35749262	8.202451319	4.684108821	5.299001011	5.527719041	6.311264819
ENSG00000026508	1.659368553	0.122491108	1.815071102	0	1.069122887	0.559191776	0.07261971	0.368552077	0.321937358	0.387586406	0.017788614	0
ENSG00000026559	4.958068582	0.121273297	6.69909476	0.603430811	2.286642271	1.46329899	1.399598025	0.121703059	0.280036851	1.236854976	0.237546131	0.674953584
ENSG00000026652	13.88113294	16.43888808	10.78185528	11.00039415	17.57343456	14.09233521	14.51894309	14.00451136	12.39933965	14.76631809	13.37505451	9.710579521
ENSG00000026751	0.058430692	0	0	0.01194223	0.018773965	0	0	0.037503544	0	0.081775546	0	0
ENSG00000026950	2.595021977	4.812260761	3.338150643	1.465513539	1.557932293	1.72612099	4.267276704	3.107835597	2.937581188	2.878580047	1.654511604	1.561762423
ENSG00000027001	14.64007146	15.71248782	15.954988	11.46206247	15.75963856	8.96470182	8.866467533	11.37453442	10.99012885	12.58996094	7.812854846	11.79635786
ENSG00000027075	10.06447843	15.31445894	9.156599776	8.751844149	10.36062349	9.693483004	18.96045251	16.05756745	19.72259637	6.658319062	6.877318881	10.30603363
ENSG00000027644	0.214726195	0.043749381	0.072713305	0.007892001	0.011312919	0.069596981	0.078879913	0	0.06129569	0	0	0
ENSG00000027697	48.14972984	34.63439347	41.98933332	37.14636307	46.19745554	35.93652881	36.63286572	37.01107533	33.86539523	34.50935874	37.84153361	38.47575851
ENSG00000027847	19.00315951	23.78499331	25.90587865	16.70335839	19.02072974	22.80920964	27.11452033	21.0519848	21.94110829	17.71314169	18.7674527	22.54716739
ENSG00000027869	2.585331977	0.466303753	0.940370876	0.862696591	1.202001133	1.705502078	1.560909801	0.8747474	0.515675109	0.138493675	0.274135962	0.342069366
ENSG00000028116	6.009965545	4.751614441	9.102310327	1.851844542	3.939336292	3.507306621	1.647712481	2.162376312	3.194765258	6.370862217	5.116754365	5.891896532
ENSG00000028137	0.060005962	0.504087703	0.022967878	0	0.110679923	0	0	0.02329475	0	0	0.043234778	0
ENSG00000028203	170.9101986	173.6302916	118.1010487	81.34379827	120.0850239	139.5489691	131.6400081	96.49846893	119.9297828	132.9234668	94.57010389	104.7264619
ENSG00000028277	2.15324557	1.636086907	2.007842478	0.379972781	2.27753976	1.284268607	0.651082183	0.430210262	1.187323349	0.912521005	1.011033624	0.356105908
ENSG00000028310	16.59722635	15.19286021	22.90541222	9.758012508	16.42179933	15.70076183	17.374129	13.51797418	10.71973562	11.29017724	8.75021915	9.841022228
ENSG00000028528	35.15964798	42.81068429	45.37089127	28.72856943	34.37733297	37.45318667	39.86962351	35.4139888	34.17971175	35.29658457	33.50546634	32.33282464
ENSG00000028839	175.5377369	139.3091938	158.6997179	139.1037702	176.8589593	129.4338111	138.4757914	141.5695952	139.630401	122.9092381	145.8262878	138.4085833
ENSG00000029153	4.573620311	4.597503856	4.811718199	1.867902177	3.41260154	4.678877459	4.142036645	1.977110789	2.553167466	1.923726473	2.513009684	1.856958003
ENSG00000029363	173.0571902	159.8911118	147.8490286	133.5945185	183.7530059	185.5053289	176.3345943	165.1691523	177.2821933	159.0588248	173.1123804	181.9302822
ENSG00000029364	52.16032587	39.48420002	46.45603297	18.27768688	33.65897823	33.82983703	30.40950944	23.6922372	23.82103651	25.46114409	15.55752782	15.11058675
ENSG00000029534	3.726568197	3.09791093	5.51509981	1.585140786	1.710486107	3.135023517	2.052561788	1.752224171	1.532743708	1.386018297	1.006587446	1.768736019
ENSG00000029559	0	0	0	0	0	0	0.225042245	0	0	0	0	0
ENSG00000029639	20.16648607	20.49481776	12.02098711	20.30282623	19.12958403	14.43621665	21.49054197	17.26851046	21.83800426	27.15075935	32.13020382	31.46938596
ENSG00000029725	67.77888383	64.95448136	65.31251422	55.54641287	73.80945174	75.77029501	54.24860262	57.45504307	48.00260839	60.92880078	66.09580364	55.18133955
ENSG00000029993	225.669066	176.8678521	150.1763492	128.071027	177.7580759	183.6018237	187.4246072	156.015018	164.7538623	263.0238405	257.5642341	220.3169935
ENSG00000030066	28.86402723	22.07714796	33.96729125	8.17388853	19.86561595	17.50975078	20.58133831	13.62512651	15.32715001	16.45576411	9.39478703	12.38584005
ENSG00000030110	12.66860526	16.87823823	21.10155943	10.63983834	16.04099872	14.58275874	8.229475556	10.50572344	10.51256424	11.52728163	4.396806871	8.310443777
ENSG00000030304	0	0.005383936	0	0	0	0	0.0121071	0	0	0	0	0
ENSG00000030419	0.582894212	0.841914453	1.297256965	0.467581652	0.99525311	0.42353064	1.075028346	0.660685486	0.680045959	2.430156453	0.961895959	1.421738499
ENSG00000030582	52.76755666	54.74064387	97.10059167	48.71929902	55.48418984	53.73088014	52.97462981	53.10375594	55.55591349	49.99428924	40.92006982	51.41647992
ENSG00000031003	36.45684396	20.10727457	22.47002184	10.0513248	16.43737014	13.71603776	17.77797544	12.0604044	22.23744887	16.62886782	9.359400383	10.0915718
ENSG00000031081	0.453257217	0.580592608	0.808275182	0	0.48150648	0.045613046	0	0	0	0.00930513	0.055075258	0.020779745
ENSG00000031691	4.16951696	2.063478725	3.87382795	2.022354549	2.603649165	2.226100324	2.323696794	2.235251362	2.410359042	1.912435734	1.975837148	3.072398484
ENSG00000031698	402.9451181	407.8474876	328.5687113	545.4650219	333.469194	393.6535257	420.501284	430.0277561	441.6301029	441.7502793	417.2232075	422.20353
ENSG00000031823	18.04661601	5.160003387	21.19704131	5.809653997	6.654926043	6.710100582	7.540056889	7.092101818	5.955101962	8.705633724	5.694360606	3.199663368
ENSG00000032219	21.2268308	17.35533677	19.05282195	21.88725546	31.97524422	25.72486467	30.3175187	27.98593031	27.2492531	22.47465911	20.32238801	21.55143201
ENSG00000032389	53.10102241	62.80700242	46.30302052	84.77341815	56.85732788	60.1563769	66.66343574	68.71739142	67.95327614	63.3139325	59.201751	76.35606672
ENSG00000032444	23.7778186	10.85673245	26.56136515	2.410284233	4.674997647	6.678146727	3.903385086	3.69953315	5.202478568	6.317645756	4.136748817	3.747328474
ENSG00000032742	12.75087944	7.035318801	9.904369589	6.878159846	8.81427509	7.917762758	9.352169555	6.209857121	7.970356379	9.558391585	6.683378519	8.267423722
ENSG00000033011	28.50224117	26.10182918	30.7849866	28.81127534	21.6128503	29.10812435	32.07769111	31.7918726	29.14905231	29.21232357	20.94191989	26.48758301
ENSG00000033030	12.01518525	10.27427279	10.6329342	8.037230856	12.05384542	10.77340704	9.945621662	9.133557189	10.1841155	9.593124564	8.606071749	9.187510751
ENSG00000033050	23.33832944	22.2582867	27.96884861	16.53375055	19.76501019	21.59045611	21.21633335	17.41528808	18.19210992	16.86492237	13.1079356	15.13692173
ENSG00000033100	17.21738927	12.34553869	25.4853014	2.018059748	5.691232361	6.603714141	4.772526366	3.835933227	2.950033716	2.399199003	2.000608719	1.500782126
ENSG00000033122	18.23004346	13.45278244	12.50987342	3.865003702	10.86964971	7.961156134	6.716552631	6.783935086	5.612986642	7.094831615	7.146220594	6.76752378
ENSG00000033170	45.6085805	29.61677551	33.76380591	12.73973192	29.59344402	38.15494677	27.5988101	22.12335651	23.41140368	27.80690176	24.99950427	26.58111745
ENSG00000033178	31.84734318	30.93488979	16.92140591	5.748488659	18.09416349	14.11270675	13.71612251	7.619359467	12.12241062	15.29169888	8.068138993	10.73541924
ENSG00000033327	19.25805712	7.679079039	14.9882189	6.457169798	8.155055371	8.053552709	7.836040853	6.602884942	6.693911	8.022710057	8.584985263	6.889740679
ENSG00000033627	196.4739274	187.3754472	183.9630087	72.19146643	117.7555558	140.8349449	154.3038253	115.3082567	108.2843049	116.4478227	72.60032196	94.08153794
ENSG00000033800	102.8616676	94.84756036	86.21672218	82.08374316	87.07180788	97.10682722	104.4545045	94.65532018	95.60351333	89.6579951	83.44873337	97.98099897
ENSG00000033867	26.64196731	24.84706595	24.38948128	21.70298945	43.03223045	39.82956987	33.85078673	27.40931456	31.96054754	26.34487159	27.04021052	26.94360011
ENSG00000034053	115.1372264	128.6372849	124.9903356	49.29800907	89.58760415	97.69914668	101.0907801	81.27223528	75.86832242	65.9587389	39.33917895	50.28142947
ENSG00000034152	13.8574199	17.65950873	19.56235499	10.25392389	16.51491086	16.89479896	11.94982535	13.51955507	17.34063277	10.22089083	7.998468367	11.56198147
ENSG00000034239	2.021830343	1.38543949	4.188917313	1.001135732	2.60272287	5.172995079	2.653218455	0.931561844	1.204839296	1.13660501	1.816840664	1.82398485
ENSG00000034510	11529.45367	11644.22473	11115.61607	18025.3737	12365.97583	11265.60877	13101.63727	13363.10218	14972.01924	12540.04618	13038.36355	11380.39194
ENSG00000034533	8.668885865	9.603217834	8.110877496	10.59527588	7.094982843	7.589162855	6.600780505	8.703766129	6.168146671	7.673221465	7.885072745	10.83437094
ENSG00000034677	36.06511119	33.9425327	30.50572848	14.05350317	26.37226918	28.28064538	26.95968725	18.95014568	24.63360842	22.00082624	15.86288582	18.70741129
ENSG00000034693	15.29645104	11.72533026	11.56424114	13.57681375	13.17362577	14.81509944	10.93140899	15.12389522	11.53763338	10.84430744	13.35155364	15.26568454
ENSG00000034713	626.4398826	505.6942785	594.99096	564.8454641	645.3459221	568.1350008	566.6868454	583.4488041	550.1012706	494.2024506	559.7662982	540.5024458
ENSG00000034971	0	0.229643206	0	0	0	0	0	0	0	0	0	0
ENSG00000035115	10.11261646	9.851905623	12.07321672	7.87039883	8.140303933	12.0480596	13.1708357	13.5431542	11.78576816	11.83440983	7.581120887	4.291123294
ENSG00000035141	63.89728399	61.67762583	68.0917081	58.01579428	63.88996426	58.10309495	60.94365721	53.70951646	63.38726417	74.48579137	68.45930314	82.65762742
ENSG00000035403	103.8936462	44.13967437	93.7496062	3.853163906	23.37605368	18.1089128	18.13368613	7.543835345	10.46964821	15.07654657	8.038778707	11.54603663
ENSG00000035499	13.3035016	9.417220338	11.47598633	4.154802961	7.52964977	7.120757038	13.6605718	7.538949757	9.849308676	11.52706816	7.80446239	8.759296499
ENSG00000035664	0.717024511	2.013291411	2.588943014	1.059288834	1.662687544	1.281172934	1.347828193	1.092609146	3.437440104	1.190294249	1.795828406	1.576081479
ENSG00000035681	11.91318694	13.09206086	15.18135395	5.200967984	10.00024846	9.993023443	10.11949798	7.892072816	8.266975774	5.547940805	8.109271476	5.885397872
ENSG00000035687	31.9116145	22.40357734	27.72526378	10.87867957	27.15171799	17.36806291	20.12695876	14.94674908	15.33154249	16.46817439	16.3197595	16.55392846
ENSG00000035720	0.039605337	0	0	0	0.032658779	0	0	0	0	0	0	0.028758602
ENSG00000035862	19.55714942	11.77365707	17.89886577	17.65824209	27.59656823	22.95954188	18.02422347	21.75951951	19.42039197	25.38265287	37.57444742	27.77214632
ENSG00000035928	26.79662755	19.34550054	31.11104208	18.67583181	30.15008831	24.80637074	22.14622603	20.94151206	25.67020722	21.71296266	25.89529009	21.31171399
ENSG00000036054	28.97932885	29.30956525	22.59023946	29.55722392	29.84268436	36.11759307	29.75602373	23.21489696	28.0112979	35.56895605	23.93318851	26.4921384
ENSG00000036257	102.5185658	64.19177349	87.3035586	32.42737719	64.54136419	59.2630435	55.44461948	44.76424114	49.19589103	52.33460012	49.86145234	51.92589886
ENSG00000036448	3.242669621	2.696760432	10.08407037	18.58618961	17.0250372	15.74598357	11.98904788	15.8486811	17.27452897	0.33802363	0.150638124	0.111912942
ENSG00000036473	0.05334977	0.170354841	0	0.344430002	0	0.163229782	0.549778832	0	0.21051009	0.243824369	0	0.312819609
ENSG00000036530	6.525133544	8.787836098	8.911000327	2.135988381	3.442901164	5.783575881	5.533585012	3.5991562	3.192285006	4.170911962	2.308802907	2.942290879
ENSG00000036549	29.24406617	17.44509678	28.27425073	12.00279436	26.85984159	17.16452336	17.69045866	10.04768388	19.98937693	13.20391052	20.48381282	20.35180484
ENSG00000036565	1.762282757	1.674552029	0.16852471	0.258677116	0.449492033	1.422664276	0	0	0.098003343	0.662155105	0.149038399	0.112259348
ENSG00000036672	0.302387069	0.951302734	1.080722497	0.074049857	0.21031183	0.156034087	0.805948402	0.112672392	0.016479937	0.283013456	0.027281073	0.108726343
ENSG00000036828	0.089114842	0.150260503	0.131822175	0.095978727	0.448515578	0.361713897	0.248966361	0.194472515	0.253012981	0.334911046	0.155224632	0.175912407
ENSG00000037042	32.46260376	52.90300719	34.66304676	39.36206228	49.05459686	52.97305356	47.40422372	49.08954721	46.25939659	53.30263407	45.8749989	55.2009574
ENSG00000037241	128.2027951	116.4272924	125.8478083	155.1111053	123.9212462	122.5961801	153.5500887	155.7185326	155.3255057	149.9885979	170.1472173	143.1955932
ENSG00000037280	0.21937978	0.40759037	1.109098706	0.011014387	1.128424452	0.21262363	0.135344052	0.148990793	0.219246377	0.125860137	0.490254175	0.1139978
ENSG00000037474	34.80909003	30.17260126	34.09824402	12.89322934	23.86343299	20.12686751	25.57976488	21.63309051	23.61304267	26.13158984	18.26544571	22.308493
ENSG00000037637	43.78791502	49.88829789	46.582519	31.03122601	40.77794134	44.26286171	40.0195238	45.32461265	41.18822653	36.13369142	25.23768677	34.92194315
ENSG00000037749	53.25947055	47.77031159	38.12220451	12.00461776	27.34944157	26.01237177	28.47848808	20.72551002	21.89521517	16.49942637	11.1216509	15.30221868
ENSG00000037757	7.856606856	9.795835189	14.99638586	5.675462489	7.851141378	6.976015998	6.387756429	8.90034894	8.327490867	6.807539976	5.200231076	8.862266639
ENSG00000037897	8.49758696	9.036775879	15.46627366	10.67310974	15.74686051	13.32753561	11.20599173	15.36387322	7.887380362	17.50196452	14.16944021	9.103651116
ENSG00000037965	26.11786135	17.15350724	11.35818826	4.509176819	18.10823719	23.16122502	17.34083145	12.99187774	10.29258442	5.925183674	7.820971091	5.316784547
ENSG00000038002	8.360793239	10.47398825	6.425841741	5.065562359	10.6346567	10.05275059	4.748043103	5.359603191	5.961132819	5.34044228	9.445225649	5.653240761
ENSG00000038210	3.581770787	1.67243832	3.856476623	0.783076859	1.870993473	1.098299412	0.902735131	0.255641004	0.390725125	0.991933917	0.915379303	0.607149039
ENSG00000038219	14.32973386	12.67775778	15.53300494	14.63857212	21.13295784	21.28178428	19.55726919	19.75339788	19.46215833	16.9448291	19.28603198	19.19550187
ENSG00000038274	34.63489002	27.0426471	37.55898453	29.76876465	32.62940011	32.7513533	32.59264297	30.47936523	37.43128815	31.12423156	25.16404372	31.68641242
ENSG00000038295	0.776360313	1.516455117	2.609242946	0.017231204	0.414927297	0.212640401	0.335715994	0.102328258	0.036827585	0	0	0.073692321
ENSG00000038358	52.54061057	48.29740079	62.70882441	12.88816621	26.67140011	27.09947863	28.31783253	19.11759071	20.85477208	17.26118676	17.0039493	12.31795294
ENSG00000038382	24.10485571	9.228697894	26.95910167	8.320707736	15.10419174	15.42542365	13.27886345	10.27462889	14.37302803	8.810156007	8.403177406	9.886260819
ENSG00000038427	19.1623358	33.58653698	61.56232507	29.28891795	30.86353449	26.36873723	54.56125617	53.13114646	49.74895287	38.15719916	24.0587122	35.87639883
ENSG00000038532	20.66753596	13.99212049	18.89599226	3.578201752	8.54807231	9.020617735	7.448979527	5.3239613	6.609966452	6.90449908	4.619629416	7.520886991
ENSG00000038945	0	0	0	0	0.307197961	0	0	0	0	0	0	0
ENSG00000039068	0.772424539	2.879735998	1.001843326	0.185080131	1.709791409	0.166193983	0.19271521	0	0.097556809	0.272864569	0.235501967	0.176908985
ENSG00000039123	43.46999327	38.53103254	42.21621531	24.19187237	37.06284342	31.3921618	35.48162761	28.56688009	33.22801979	35.4548862	21.94459689	30.96703866
ENSG00000039139	0.649639161	0.684463229	0.292801351	0.151942819	0.799896611	0.354025257	0.415097742	0.298140631	0.084309738	0.449795373	0.195409572	0.515492881
ENSG00000039319	9.65577014	7.111065303	12.17185163	1.885777166	6.593614555	5.716183862	5.285779648	1.909466172	4.459531249	3.2945863	4.083983795	3.121533641
ENSG00000039523	43.13042482	17.96222604	56.58001235	10.22459284	23.14250429	23.97024382	14.58634421	17.58763874	12.90787751	11.06459798	14.34390673	14.49092743
ENSG00000039537	0.078158979	0.076193495	0.190507848	0.218255277	0.145677402	0	0	0.09110471	0.240383265	0.024907638	0.105572886	0
ENSG00000039560	76.36868655	44.58084686	102.418101	27.60149051	77.42649096	74.52193537	53.95090325	39.64656543	51.65543575	42.69241665	30.65680317	29.16044684
ENSG00000039600	0.264048758	0.214231709	0.286798435	0.031896143	0.370975165	0.317046355	0.613818771	0.502957176	0.287629317	0.493506507	0.451903278	0.094738611
ENSG00000039650	18.5255537	19.59759342	25.95340433	10.90195213	17.42372357	19.77974424	15.16550013	15.59965368	14.3506569	18.15503919	15.76185422	21.15176026
ENSG00000039987	0.121965517	0.052267794	0	0	0	0	0	0	0	0.051957006	0	0.138691037
ENSG00000040199	3.829450084	4.129101077	3.930253251	0.856544512	1.656711651	1.880914425	3.539267216	0.887310822	1.549198289	0.951251245	0.758928274	0.981787279
ENSG00000040275	39.78902057	26.58883875	35.88878145	18.93079181	28.29038287	32.91439507	31.06024369	20.89050708	28.52068132	24.62650722	25.96697991	17.97062925
ENSG00000040341	131.1384408	142.5835003	123.3774291	78.9802949	120.2300591	132.0145392	141.5026619	119.7580143	135.0459982	113.4342002	87.04463317	97.82065282
ENSG00000040487	24.14626041	28.72610395	31.66399413	24.62530757	26.43712017	30.39028462	28.23533038	24.47537579	23.23399844	17.81711504	21.1491105	25.76744433
ENSG00000040531	15.46498356	11.32911665	18.7522912	12.17267163	12.87321984	15.55204474	11.32137592	14.59035444	12.1095908	18.25989424	7.140631652	13.199658
ENSG00000040608	34.32029468	34.35996288	31.89785086	10.31593092	22.20125083	22.66773961	20.77509443	14.8005259	15.21906078	16.13802428	14.27719618	12.62044751
ENSG00000040633	46.21000533	49.8313979	52.85003386	29.33062925	47.03389088	53.59644501	47.74429445	34.56923682	35.70608718	36.94473588	32.87101399	31.08125417
ENSG00000040731	11.03619461	8.733387499	7.864243252	6.100845423	5.218004468	9.082544288	8.794948879	7.124429946	6.960150239	5.54823229	4.908255469	6.131007708
ENSG00000040933	41.33189226	33.65483526	38.41141475	5.77328113	18.20359899	24.51769836	19.63544649	11.57537756	13.65803502	10.72417252	6.731137471	8.555352616
ENSG00000041353	8.192780048	6.890223521	13.11371836	3.254202163	8.689378241	9.581237816	7.245081946	6.140935147	4.637123804	6.66431391	4.168886985	9.15649736
ENSG00000041357	477.8699564	505.0012087	434.666863	704.5822272	606.9285519	566.3107653	636.6397522	671.754102	685.8933693	607.2560814	758.6239989	706.0593846
ENSG00000041515	15.21825688	11.64941578	14.29010309	6.89761682	15.95576598	16.77785418	13.22448699	12.40955057	12.71535209	14.41646498	10.39178848	10.50766124
ENSG00000041802	46.34849289	40.01978373	43.85686304	48.9425808	55.18794472	57.76011257	65.16869567	53.31883692	55.61319136	57.426732	50.640372	49.82930869
ENSG00000041880	8.384615277	13.89370489	9.336077661	9.680256465	7.62810508	10.61579356	11.30367054	11.75799015	7.539286206	9.669940038	9.565564615	7.370890737
ENSG00000041982	8.842884584	0.474638676	27.95941992	0.175431605	7.893164835	5.757789819	0.400248931	0.023589377	0.541341881	0.386067946	0.402800063	0.15910969
ENSG00000041988	37.06669138	42.85754896	33.56139737	59.87490261	36.6483936	52.01994658	49.26878977	55.67752877	58.27409653	56.07938231	46.1926213	54.11393685
ENSG00000042062	0.81796025	0.25029999	1.188716229	0.037784158	0.161658911	0.353386054	0.914023281	0.170465243	0.145583238	0.100531442	0.08545554	0.27300984
ENSG00000042088	42.0565438	40.64999654	38.85100853	26.42839366	30.57718275	36.62476045	24.88899066	29.00093166	27.01882155	30.37556748	25.38553019	27.76467291
ENSG00000042286	2.423619868	2.482175013	4.280570816	0.314192968	1.861350396	1.543428702	1.057850377	1.069728797	0.871579386	2.039705868	0.650387007	0.848058203
ENSG00000042304	0.042325018	0.195066746	0	0	0.034822669	0	0	0	0	0.50512322	0	0.030790097
ENSG00000042317	25.36623612	19.11883787	18.49909563	24.86457708	26.60226458	22.69778031	25.8165801	21.95216373	20.90024853	20.1286246	24.07929229	26.70218017
ENSG00000042429	42.41487802	37.84753521	44.85655907	28.44023902	31.66539595	31.79117562	39.40898649	33.44457799	34.17938492	32.2138397	28.75080025	28.27735373
ENSG00000042445	5.126139279	9.469342281	6.917737081	3.900356418	4.187900237	3.020670464	5.577567668	3.331892192	4.160370008	5.268135154	2.984337431	5.108512831
ENSG00000042493	2.271001335	3.840446127	13.64114851	2.209150804	8.198406057	6.507476916	5.407909265	4.338917145	2.680459857	2.218063111	1.051441538	0.737836279
ENSG00000042753	133.2918812	115.2137401	121.4294854	96.99276099	115.1060287	115.6507925	110.3508679	95.43593066	103.1821172	99.18905635	86.78196449	72.50082927
ENSG00000042781	0.031822147	0.07712774	0.026833025	0.016642126	0.192909501	0.011048219	0.065896292	0.016410572	0	0.026990378	0.019002958	0.012531414
ENSG00000042813	0	0	0.262140317	0	0.293165078	0	0	0.085854902	0	0	0.26326711	0
ENSG00000042832	0.356269418	0.036947945	0.148756848	0	0.027345548	0.141410606	0	0.009379432	0.167287941	0.071935867	0.238982527	0.130232897
ENSG00000042980	0.167986205	0.05281096	0.063694453	0	0.427078992	0.394870339	0.01439755	0.171749539	0	0.262646007	0.010550136	0.258482419
ENSG00000043039	0.040730498	0	0.126493217	0	0.029305951	0	0.051930059	0.041469967	0.023254651	0.097285664	0	0
ENSG00000043093	30.64404019	19.9683928	24.19982343	14.28138469	28.3853063	23.5998268	25.93650269	18.68316276	21.12349282	20.9626889	19.53560188	22.33919249
ENSG00000043143	0.042691889	0.252897225	0.792727543	0	0.062071978	0.139714425	0.031374103	0.037227819	0.055873451	0.133315848	0.065872323	0.219306539
ENSG00000043355	1.650489702	0.111771416	1.734190695	0.318526027	1.007911402	0.559436396	0.650855618	0.258807182	0.434937671	0.2513682	0.319975878	0.212498818
ENSG00000043462	1.363798625	4.206679137	0.07242848	0.68213787	1.570093985	1.95707968	1.924763547	2.265635162	3.903375687	6.23214698	3.013081311	6.383172467
ENSG00000043514	27.71767323	31.37317638	32.92056704	37.24006856	36.65719162	40.00940562	42.91833038	47.68582894	37.90103099	28.97133005	38.18967861	39.64959094
ENSG00000043591	0.311404128	0.139788665	0	0	0.060039814	0	0	0.027957102	0.015662031	0	0	0
ENSG00000044012	0	0	0.218869205	0	0	0	0	0	0	0	0	0.30629682
ENSG00000044090	24.25343988	23.92217273	26.81503234	10.06095541	14.77858168	17.86536953	13.10712349	11.32737162	9.303642822	10.53172803	10.29416412	9.573025138
ENSG00000044115	191.0836586	220.9722223	247.9537643	119.111514	202.1960823	218.9244986	174.1601168	177.6880895	168.1998579	162.9454008	107.3361366	127.1216671
ENSG00000044446	5.49909394	4.211699506	4.996072721	0.799491349	0.919531908	1.231534045	1.385275451	1.463535626	0.763570097	5.103318449	3.512968993	3.758023812
ENSG00000044459	3.329787486	2.415573337	3.549734723	2.0843613	3.506046963	3.065864887	1.426100218	2.016525498	2.269377286	2.882524534	4.370198482	3.383090767
ENSG00000044524	23.26684957	19.90337799	14.92386457	1.941820252	12.06685425	13.76719254	4.569903887	4.775023857	3.940374295	7.541750841	3.219070116	5.391863965
ENSG00000044574	327.7423606	416.8894363	417.7800756	238.7341077	280.9468311	266.9526652	242.6286341	231.8135328	235.191397	317.8537917	243.2987305	284.2762826
ENSG00000046604	2.056122167	1.641022167	9.109579864	0.240723101	1.819754416	1.329512747	0.527099326	0.803900039	0.757548351	0.652129903	0.594915829	0.773461569
ENSG00000046647	23.42547129	36.2123851	10.24596267	22.83918151	16.35803548	15.89391258	19.53070089	20.50692222	22.61326009	38.65753012	42.34505172	41.98394894
ENSG00000046651	18.69564215	23.5123416	13.10300773	12.19767129	16.59473417	13.28846644	10.35289623	12.801515	14.96328636	20.11685285	23.56415971	24.23820252
ENSG00000046653	384.5398591	337.6452329	157.8271746	137.1477173	165.9779619	179.4878061	148.2518464	139.7691608	154.7233113	275.8524452	215.9694937	257.9534116
ENSG00000046774	0	0	0	0	0	0	0	0	0	0	0	0
ENSG00000046889	3.560327426	0.944120602	2.697811004	0.209845541	2.970628451	2.062921309	1.274948008	1.747978999	1.77691662	1.61331377	1.506563724	0.663262397
ENSG00000047056	29.51299438	24.87356141	28.72654808	9.465065306	17.86689169	18.89119883	23.17329695	15.28836744	17.85608481	10.53136415	8.783220774	10.54175972
ENSG00000047188	17.99853351	13.47215229	17.4139822	9.7131679	11.65122087	10.31591262	10.53983524	11.36332707	9.381266091	10.72725969	11.16921567	8.197046014
ENSG00000047230	46.21047068	44.06435597	23.22271293	12.24279858	21.26497241	21.53859031	23.37398011	16.09308534	17.36282792	30.14710968	21.07794933	29.98755245
ENSG00000047249	154.0464774	151.8232883	136.9332515	145.7767327	155.287876	151.7559342	161.4920122	153.9264458	157.8557465	154.2374382	146.4118165	155.7994019
ENSG00000047315	98.18269018	91.56715919	89.27828641	50.42024475	72.20477782	76.32146352	84.09686347	72.71668394	76.4754982	69.68131056	61.46798084	65.59439731
ENSG00000047346	14.69889804	16.51201072	18.72819666	10.86059248	14.37249678	16.84939506	15.65042466	12.46604909	14.34466148	12.75911778	10.00472132	10.83294543
ENSG00000047365	0.045626529	0	0.276932364	0.013677332	0.274670127	0.195228303	0.654730239	0.074235996	0.518845889	0.329242033	0.127748755	0.117127023
ENSG00000047410	54.02142147	56.66288754	64.08877475	58.99524214	66.508444	63.18311809	66.71816223	71.617016	71.69466443	73.84885315	81.64473059	78.37797322
ENSG00000047457	0.418410895	0.049518717	1.761662308	0.332241329	0.3919505	0.753018935	0.113470767	0.371549318	0.558405549	0.877053319	0.349556878	0.915743198
ENSG00000047578	4.20351781	3.866748027	9.334476173	0.540234599	3.439038142	3.666962035	2.842544007	0.767626651	2.426769065	2.190101474	1.058385675	1.874624206
ENSG00000047579	33.01623642	46.82892575	33.70731001	37.44246364	32.82395596	35.27000081	40.81245416	44.94798395	37.1040991	43.74892924	46.68335193	46.36054799
ENSG00000047597	1.726946492	2.155041446	1.345036564	0.238018511	0.807440483	0.517741299	0.594741953	0.282586939	0.140851619	0.22341236	0.436499082	0.539094774
ENSG00000047617	0.988249782	0.567788017	0.778131695	0.445099217	1.156540433	0.241006581	2.218584795	1.629205951	1.788698874	0.618648943	0.18963535	0.625793448
ENSG00000047621	28.31986803	15.09889211	20.22754727	8.650989315	13.23348062	14.52587067	16.53203517	11.82062444	12.58016955	20.07657472	22.86760315	23.82756025
ENSG00000047634	23.42096179	31.92651626	16.99324797	15.29909149	23.67349775	19.11538062	18.6588545	19.69593351	17.7799525	41.20986144	57.21949561	46.13201586
ENSG00000047644	10.4349347	5.09432233	10.02026392	2.254540834	4.592294968	2.656450134	4.045274689	2.693593865	3.179026948	13.55073056	8.388977129	8.681515974
ENSG00000047648	1.577968787	0.740560451	0.633981688	0.032336485	0.030780997	0.113855535	0.028943151	0.042726346	0.059870135	0.758825812	0.241557686	0.131238779
ENSG00000047662	0.177554114	0.021304031	0.07171818	0.006240935	0.127392216	0.181185901	0	0.076988533	0.106883678	0.278451542	0.179820789	0.151483914
ENSG00000047849	374.3424061	311.5312058	275.4690787	127.1797679	231.720264	211.3304179	221.2108553	179.4432341	186.9088352	178.5680908	136.1976832	147.4515829
ENSG00000047932	19.00267652	23.86705928	28.35740972	4.938783895	6.117465305	5.160137369	6.631146608	5.772673871	6.083945271	19.57422785	22.53273658	20.06983661
ENSG00000047936	0.008077009	0.010503616	0	0	0.020532818	0.008396408	0.011874485	0.021095316	0.005264553	0.020563183	0	0
ENSG00000048028	6.273243023	7.487446384	9.756093335	3.004065708	5.221932752	2.519416807	3.721629736	2.751127332	3.13640608	3.154556194	3.508170629	4.099088241
ENSG00000048052	19.39184196	12.02032321	19.102284	0.989946952	10.60805237	9.391925519	4.886223179	2.883419651	3.195866783	2.099027761	1.051828005	2.686257586
ENSG00000048140	89.58169564	91.45940994	105.0097744	44.53608007	74.66821411	79.20444181	73.37049462	55.40526922	51.40103065	38.50473582	30.95898988	32.06501464
ENSG00000048162	56.6016363	63.29136741	62.17370443	75.83094786	75.30530462	70.70477546	64.3989089	65.19215983	59.71109147	67.36175844	69.90950848	87.52577034
ENSG00000048342	13.40664011	11.37986376	16.50344876	10.20823101	15.42455894	14.2977318	12.65540328	14.63407608	10.08569677	11.14749619	11.65642794	11.87762517
ENSG00000048392	41.40262355	29.28565636	36.27351038	6.197620522	23.18223134	16.57574253	16.62939689	12.62571713	15.13829967	11.24663994	12.29617122	11.26094962
ENSG00000048405	20.79399794	11.15486619	19.18803748	14.65784624	25.47245141	24.02208725	14.92840356	20.19779686	15.46746933	16.11605751	16.42163208	15.27507616
ENSG00000048462	0	0	0	0	0	0	0	0.130168001	0	0	0	0
ENSG00000048471	9.75992915	10.42651548	8.717808986	15.64679359	15.48645471	16.36006552	13.38560999	21.44787728	21.14773283	18.52887805	18.79073013	18.39800681
ENSG00000048540	45.11215148	72.32766519	29.82179428	27.60261242	34.30672458	40.72970896	42.26238059	41.8556888	34.0735534	58.37949475	42.49395898	46.14095287
ENSG00000048544	46.2730661	35.26939634	39.26094744	42.12245692	45.26182126	41.0734208	37.62926846	39.97569779	40.36198209	40.86029693	42.58142739	44.01988967
ENSG00000048545	2.15737753	3.663571127	3.447132083	7.066204935	6.251055573	5.06239358	4.983894391	6.863154804	3.353306114	5.539995395	10.3725655	7.771264238
ENSG00000048649	64.44428795	55.53958739	69.27978262	71.94176246	107.8828047	93.90655462	78.36838098	95.16558452	89.09931229	90.10396349	95.73283422	93.16184431
ENSG00000048707	5.181624809	3.6274852	7.779377546	1.633625355	6.284018479	3.018743174	3.028738184	3.929865862	5.080077824	2.023792354	4.025006824	3.854181953
ENSG00000048740	43.46332593	34.28065571	38.30667794	16.2312545	27.00402787	26.50511809	20.3820219	18.08011354	18.09904449	32.66970788	18.36261037	27.10577079
ENSG00000048828	8.177560384	4.118023262	7.953738009	2.215381934	5.356652334	6.177987079	5.094417045	2.406822338	4.816447985	3.232033169	3.431892112	3.731931914
ENSG00000048991	34.78018783	20.74005164	33.37953056	10.68689827	27.54080242	19.09028225	26.89860255	16.67229095	23.09856111	16.25341986	19.15312091	10.68655834
ENSG00000049089	1.759382025	4.379068381	11.12434515	0.610661692	3.636836589	2.726153133	1.597710237	3.351228657	1.635348926	0.858706899	0.275978065	0.702521377
ENSG00000049130	3.271195588	1.202813811	9.3602712	0.299378614	1.517419284	0.737354587	0.762665015	0.519051376	0.721880983	0.526619961	0.37227987	0.380492146
ENSG00000049167	26.50898445	24.39758873	23.38347325	21.67589982	31.50388989	30.52526427	29.93313881	25.56048947	26.22959391	26.0515877	28.24767181	34.00668634
ENSG00000049192	0.159636212	0.147247471	0.053579802	0.201078606	0.272830134	0.307316551	0.205617538	0.24926394	0.334033932	0.267724093	0.070792048	0.066820251
ENSG00000049239	2.923231926	2.526772487	3.786400488	0.240915849	1.439710564	1.552378972	0.88755494	0.881839982	0.999071981	0.753430318	0.363123288	0.546517129
ENSG00000049245	27.88346476	19.64218368	43.04228304	7.173891373	24.00529022	16.81950558	13.07568395	11.2083659	12.3104722	14.475892	10.83984543	10.68361104
ENSG00000049246	1.760228094	1.686020926	2.060243982	0.495064532	1.08343106	0.733835136	0.73207955	0.625208397	0.981156713	0.462721477	0.612522984	0.901087645
ENSG00000049247	16.50923865	3.794174224	10.89973579	39.96257236	132.5456896	114.4109865	10.02921604	5.829098442	13.20167588	6.363382617	6.880743081	6.299256673
ENSG00000049249	7.654480448	3.103695243	9.711935367	4.764233244	5.924575739	8.762702609	1.294350287	1.02415352	2.64772247	5.598085486	3.835972934	9.587724576
ENSG00000049283	0.223757326	0.095486815	0.119306554	0.035827193	0.061629461	0.246959471	0.188699472	0.19248372	0.047949619	0.032703576	0	0
ENSG00000049323	3.903632046	2.792301247	19.99626636	0.52346415	3.539210568	2.576205743	2.510368223	0.8900596	0.585524982	1.345142005	0.48337972	0.868153074
ENSG00000049449	233.8783663	144.9052235	231.2561206	104.288174	168.4072091	139.2408701	117.976148	108.1608741	110.5590431	164.5901853	133.1444853	154.9136353
ENSG00000049540	10.59722064	1.616590787	36.16269704	0	2.899076863	1.370870856	1.349844845	0.031873688	0.017850833	0.735363109	0.231890722	0.019647856
ENSG00000049541	33.81104762	46.13782234	42.53884783	45.78253133	39.27855218	39.2770321	48.95022016	47.89863642	54.27751886	55.29714319	50.85771142	58.75709009
ENSG00000049618	32.44925345	22.81157113	40.48653478	9.899982568	24.38163033	21.1140439	20.74726281	18.60003755	19.26094549	10.7858749	15.83597451	12.27580162
ENSG00000049656	143.7714263	153.6236438	120.5274515	65.36701936	82.58263579	85.02018331	106.3112597	78.44598466	82.50498815	89.9949406	67.05702083	62.0532673
ENSG00000049759	115.6008926	111.0554865	121.4634785	49.70418944	95.33342371	109.3329696	128.662313	88.8228991	89.16062389	71.05997755	58.3365522	47.26925814
ENSG00000049768	0.522389557	0.209773295	0.407725736	0	0.249145993	0	0	0.078029771	0.179075044	0.083601475	0.156055999	0.024106049
ENSG00000049769	18.92506948	15.54325441	16.13261661	6.226331706	11.92817448	12.17605338	15.77774215	10.41364245	8.741757278	5.904597113	5.701107539	6.994626076
ENSG00000049860	24.57838888	15.80801454	41.76909436	12.56755063	18.71195941	15.28107567	15.56518749	13.89066518	14.87308212	23.2638034	20.85505897	19.1225154
ENSG00000049883	11.3626047	6.5153469	6.498705193	6.06949426	7.70538856	8.814585925	6.047124745	8.576401096	7.609546842	10.88943643	9.670914224	6.538350686
ENSG00000050030	3.601763071	1.875766309	3.102377659	1.741313072	4.870919173	4.295724756	4.08089454	4.377458015	4.668835109	3.433306115	3.391880667	3.907764271
ENSG00000050130	113.800115	109.250503	90.98881582	118.27637	119.2811325	114.3890701	111.7004373	114.4799241	102.2230253	122.5920031	125.0397598	123.3153224
ENSG00000050165	167.4319021	229.4009115	213.5946928	112.7456227	150.0312281	175.6775101	182.7658861	186.9306321	177.365682	125.4037266	99.32588788	114.0735395
ENSG00000050327	0.11925455	1.011757833	2.582555647	0.100972618	0.39368025	0.087607101	0.186643021	0.049006155	0.064314512	0.044503172	0	0.035349361
ENSG00000050344	4.677095578	5.035064346	6.682877373	1.643831582	4.904162606	2.5629176	2.409121244	2.889146199	2.211908195	2.757892962	5.272752538	3.123475075
ENSG00000050393	20.47479791	13.31233371	13.47557915	9.363697011	13.5755416	11.16667005	14.35409463	10.29297328	12.82842659	13.77671189	13.62777443	13.35196596
ENSG00000050405	6.757793805	7.663259411	18.34647198	4.930112502	6.086178732	5.469080157	6.620720388	6.506406559	7.656251065	5.612617123	6.88619591	5.35950661
ENSG00000050426	26.51021171	33.35059851	20.13827558	27.77712081	27.84550065	37.63488671	35.06911594	36.81904673	31.20579706	27.37876114	26.56846147	30.69966092
ENSG00000050438	24.51175046	33.82019029	30.66677123	8.696838185	17.19549776	22.11783669	19.3850096	13.74563423	14.10658454	12.4967855	9.016391516	9.352898826
ENSG00000050555	0.180365534	0	0.928115759	0.068025075	0.181280255	0.059479684	0.658081627	0.085529321	0.195970745	0.118799178	0.062662688	0
ENSG00000050628	1.615058539	1.228860274	2.368195428	0.392615581	0.608848488	0.488105871	0.217155439	0	0.179808097	0.718386497	0.246671326	0.350523249
ENSG00000050730	0.124953957	0.09812117	0.267468696	0.788494133	0.208912445	0.156662839	1.687408034	1.379997909	0.461871887	0.738051479	0.304989239	0.883112841
ENSG00000050748	58.39738354	42.98749843	53.3156492	14.79774898	38.35708597	39.21178465	34.27475057	20.98434042	26.41614451	25.33435595	17.34012282	19.34985636
ENSG00000050767	0.054495952	0.585287512	2.215131948	0.155109557	0	0	0	0.064164399	0.071693864	0.072796632	0.030913859	0.020557186
ENSG00000050820	54.93472062	55.75624535	102.9702068	13.92628943	42.49406698	40.12625713	36.75665944	26.10963401	24.90391701	25.15828012	18.08313043	18.51675126
ENSG00000051009	10.35394853	7.447963329	11.11037162	2.95388277	6.000370219	7.518782511	6.343433546	6.060821341	6.922451116	5.547100381	5.023785643	4.444959598
ENSG00000051108	429.6273839	548.1417125	373.034527	729.8882368	474.4642023	534.396982	604.8994566	586.3440031	622.3171647	445.0009877	425.563969	434.8363014
ENSG00000051128	43.07605753	61.78579805	58.63058757	72.71214532	60.57143297	65.84153425	88.80105187	87.27445577	83.90406729	55.20351463	37.6226762	43.47381226
ENSG00000051180	2.738600625	5.457958126	9.876817577	0.220528777	4.861583941	2.273409171	2.097845367	1.238585419	4.00116116	1.340587454	3.220284063	1.396001954
ENSG00000051341	0.815051358	0.254543753	1.319913769	0	0.230661072	0.121411731	0.045783482	0.099487411	0.101481878	0	0.041900193	0.365427827
ENSG00000051382	11.59209931	9.999775223	12.09197707	2.315705402	7.233839158	8.569297605	7.898898784	5.080180219	4.563437926	4.039421835	3.727169131	3.719085148
ENSG00000051523	6.439502098	12.90827655	62.02483094	14.43171126	17.80130173	13.78270293	13.61931171	17.79742402	15.36212648	5.397269419	4.30913096	7.69543586
ENSG00000051596	73.20121811	89.12344874	116.260478	105.8714131	82.4385036	89.73906844	93.58224718	114.9691371	104.0496071	89.33914457	72.58401098	76.37531402
ENSG00000051620	79.61724464	104.2213309	41.22934602	133.3197753	114.0791407	115.8724913	105.9418953	123.8526235	112.6040975	109.4008728	115.4670233	110.3200919
ENSG00000051825	9.733898502	7.695325771	10.64954705	4.707968557	9.915237788	6.231899905	7.722740826	4.821338281	6.280545711	6.34800716	5.713732052	4.142380173
ENSG00000052126	29.92952009	25.95535069	25.9737548	16.76828753	31.86763616	31.8427846	20.74262116	23.94219066	19.797563	24.06273838	29.4021998	23.84373354
ENSG00000052344	0.255096099	0.109215426	0.276043443	0.563402904	0	0	0.311496133	1.128593784	0.809111686	0	0.185181871	0.085518248
ENSG00000052723	58.95273162	58.63104557	57.95947003	43.883528	68.01427075	68.13782157	59.74621666	49.85199562	61.56926272	75.97380003	56.16600164	60.63731852
ENSG00000052749	22.92315783	19.14997795	25.46923931	8.438346173	13.41156598	15.06583155	14.73663843	10.52801287	9.473363961	10.7823312	9.752689607	8.668943206
ENSG00000052795	104.1313303	71.94199613	98.45307194	15.42571813	46.99390814	48.20347815	54.64064197	28.34552954	32.90265832	23.64511659	14.94850959	16.23784867
ENSG00000052802	243.3044145	145.7187481	151.4742712	115.9789564	181.2580101	130.0439567	136.8787336	146.2192955	137.128393	144.1322805	160.8351581	173.2533788
ENSG00000052841	42.959299	39.49515177	48.7093547	19.76658929	38.92856172	40.96991716	40.20405934	30.77170937	27.02102724	31.30759264	25.25333764	27.03404417
ENSG00000052850	0.012120571	0	0.013134966	0	0	0	0	0	0	0	0	0
ENSG00000053108	9.43923803	3.43478799	9.567946972	1.326988882	3.890183412	6.026708001	3.112082608	2.228980167	2.883008801	7.372931053	4.349441386	4.335300717
ENSG00000053254	59.39223449	43.90810104	69.01663059	23.58293441	56.31839852	50.32237418	46.34766925	35.97266507	46.08422966	36.03747582	26.36299793	29.25972788
ENSG00000053328	2.594150517	1.784218397	10.99686537	0.798257605	2.512480412	2.271551973	1.493149408	0.850186702	1.011466504	0.696441767	1.085109406	0.931228727
ENSG00000053371	53.24748774	61.57602063	57.99269265	58.71508484	52.40533396	63.63588436	61.02411219	67.50975296	63.21713259	60.5536146	52.09086885	59.69748922
ENSG00000053372	33.85678283	42.02818904	36.96376037	31.49839757	42.63624821	42.90697282	35.83667797	41.37957708	41.66583037	41.91011014	38.38675215	44.68713356
ENSG00000053438	253.9190706	1302.883333	608.7987171	0	0	0	861.7356871	884.1235618	848.3199474	510.1235686	524.1935989	546.1033802
ENSG00000053501	33.07934101	33.13328907	32.30008385	58.57332766	46.63032347	48.97534987	42.65854222	50.41718368	50.74162371	37.94561817	40.05792202	40.53745036
ENSG00000053524	6.448742605	6.828265244	6.573931656	2.275244661	3.875344879	4.006604886	4.235717258	3.36286913	3.568675696	5.52025311	2.605913934	3.967765895
ENSG00000053702	0.296153384	0.088732421	0.108523505	0.098180702	0.22268089	0.382539503	0.195943221	0	0.410279628	0.163638524	0.156734649	0.180063102
ENSG00000053747	0.129383049	0.136639135	0.43226995	0	0.309138998	0	0	0	0	0	0	0
ENSG00000053770	56.64101833	45.65336859	47.85534595	38.21070965	58.40472873	43.7411715	58.504693	48.11087771	52.10335731	43.4082289	34.80596365	41.34217263
ENSG00000053900	25.43745464	19.89450269	20.99510117	9.273326309	18.09557433	15.25015781	14.32263089	14.76051646	14.27558661	18.74696407	16.99818331	16.3774279
ENSG00000053918	0.65334838	0.218483256	0.190744177	0.073936994	0	0.061567956	0.073858577	0.029375147	0	0	0	0.036185876
ENSG00000054116	91.82445421	120.5135893	92.53838853	106.1093761	111.6919953	112.6731605	107.5317558	123.9097973	118.2271533	134.5795212	141.2525784	128.7579368
ENSG00000054118	74.37405423	77.5460269	75.25607113	83.49272759	87.06796739	88.81055287	91.29291172	95.49150951	91.38841142	83.05770876	88.39201429	83.60722356
ENSG00000054148	600.3215082	637.5794689	683.4285108	1197.692879	718.2896457	773.2374659	781.8756978	881.4746417	901.4100761	809.4210477	937.440329	880.8714574
ENSG00000054179	0	0.070165713	0	0	0	0	0	0	0	0	0	0
ENSG00000054219	0.416551934	0.30298963	1.062783303	0.120807515	0.364913687	0.010410391	0.059962379	0.194419978	0.076444506	0.201896571	0	0.295665071
ENSG00000054267	27.32064398	30.14603238	32.57360176	27.95307609	38.89931602	35.64960498	45.86489592	40.14554826	41.76752404	34.00618883	43.25169095	46.82002307
ENSG00000054277	34.1896646	34.28105743	34.10118317	30.5132922	36.48947279	34.65225421	26.53159074	29.8140092	30.60702983	22.35724974	25.34059579	24.75537824
ENSG00000054282	31.79393038	31.62087866	18.33451951	38.33617178	44.24371043	40.01847137	36.53451297	42.63559689	46.1777002	47.2119547	56.34996755	49.19969688
ENSG00000054356	130.8069247	117.8350654	119.740017	37.50663303	97.39793813	107.21039	61.08003394	44.81858997	48.82446554	56.39289	50.91354829	43.97610106
ENSG00000054392	3.582807717	4.639639963	7.190356763	1.575580632	4.564843327	3.585245426	2.004738213	1.490904876	1.182081227	2.992379264	2.24535618	1.68782504
ENSG00000054523	70.14865273	43.95074098	59.62498409	29.22742867	55.6833909	57.78226196	50.76578455	46.08773452	44.29489666	37.91171354	37.144879	35.9726901
ENSG00000054598	0.410273194	0.150841999	1.372115112	0.041950164	0.464395895	0.424730746	0.209600613	0.249388819	0.081543153	0.22733655	0	0.076588121
ENSG00000054611	9.363575296	10.21767454	11.1826805	6.594974516	8.19958882	9.782942847	7.826867299	8.5444909	8.521124883	8.576915488	6.698280342	8.843700828
ENSG00000054654	28.02921017	18.41368159	26.19344689	13.79265538	31.84158171	30.15800106	34.72733223	29.00444182	33.5841342	21.88075829	15.30757821	20.82392674
ENSG00000054690	3.357300739	3.241025512	6.125637889	1.108448049	2.723402969	3.135073133	2.112474345	1.492736494	1.336499075	1.184822155	0.907692638	1.96962549
ENSG00000054793	72.64269741	65.73132371	56.61959254	10.08634173	26.36980072	26.56283845	27.90701691	19.55952549	16.94009673	17.14137241	15.90266994	15.26813311
ENSG00000054796	0	0	0	0	0	0	0	0	0	0	0	0
ENSG00000054803	0	0	0	0	0	0	0	0	0	0	0	0
ENSG00000054938	0.578866779	0.49114035	0.520324401	0.214883441	0.184249237	1.997691076	0	0.190708901	0.133347222	0	0	0.544197681
ENSG00000054965	16.01152477	14.45850083	18.25256175	8.398248761	18.36156265	16.60836508	16.13803797	13.72943068	13.95667983	14.7054673	14.73368012	12.28229974
ENSG00000054967	9.204635295	10.09939494	12.96338691	3.620619519	10.79048227	7.83531256	4.326815519	5.995723406	5.66682629	6.239756666	3.687467725	3.306951912
ENSG00000054983	22.21552596	22.77556643	22.46943049	8.021521767	14.55516705	12.36598415	18.21589615	16.62075089	12.80393851	12.23237623	8.9882452	11.39446494
ENSG00000055044	85.40420977	61.11575547	72.5796007	64.94094006	67.93956059	67.57689798	63.65443913	60.63392495	80.21470521	67.20705503	74.72468308	72.07355956
ENSG00000055070	17.59522264	15.53538622	24.09700409	7.680167501	17.03232798	13.39066649	12.43883946	8.246083805	9.601862823	11.37616906	7.295440735	5.722963755
ENSG00000055118	23.27819472	11.12799257	22.09766388	6.338290452	11.75039756	11.42810453	7.139469987	9.086506011	7.781946226	8.42440138	8.479054898	7.956202946
ENSG00000055130	111.7693618	85.81533848	89.07381898	54.56714715	69.55236189	71.02142837	77.12863025	68.06317505	71.74256682	69.71092746	58.64295738	64.41349576
ENSG00000055147	27.66054558	22.08814326	24.07997452	15.99368766	20.54945168	21.16316481	18.6608043	24.42721067	24.96763401	20.35782893	16.77362577	25.99097977
ENSG00000055163	255.7714693	273.0637593	232.5019259	113.6002132	189.2078858	207.1078099	193.6815176	172.2120169	162.2179363	184.1547264	162.29624	163.4925954
ENSG00000055208	8.751420765	5.144455343	9.113105033	3.956828688	8.460841503	7.805306116	5.307289023	5.382965094	6.609905107	8.965758301	7.347757654	5.0287258
ENSG00000055211	16.89014643	13.77465771	21.25727521	12.15724594	17.12092227	14.36344762	15.94928561	13.42264559	15.85247748	14.76055469	16.60747119	20.17805236
ENSG00000055332	29.05378892	25.36818632	27.9279346	12.54155323	33.57835434	28.39318655	22.77327669	19.00314775	23.40448832	26.46724227	23.00684453	24.23243714
ENSG00000055483	10.05326431	9.812256217	15.29453838	2.307462265	6.126938176	7.494066524	6.165448823	2.796859032	4.469895678	7.232709726	4.48166354	4.695676199
ENSG00000055609	33.8628164	22.15313405	31.7319416	17.75752787	39.12823801	30.76770902	28.6656159	32.1172592	33.07054249	27.36569036	28.60341277	29.74542845
ENSG00000055732	0.027015666	0	0.145019139	0	0.036685438	0	0	0	0.034992208	0.266652889	0	0.16276158
ENSG00000055813	7.518775742	5.736720908	5.795492857	2.472985797	5.701846972	5.890752824	5.584888535	4.873607736	3.751848324	3.243277144	3.28257897	2.609674914
ENSG00000055917	30.41511474	14.85398394	19.73901519	6.093756372	18.69940653	13.84533855	15.65265854	11.9276843	11.86110949	10.37264739	9.579858122	9.118985547
ENSG00000055950	133.1724343	124.0304104	142.5010372	179.7172586	149.249954	132.4910858	158.7577057	178.688122	168.1143178	158.731305	166.2222381	176.5632624
ENSG00000055955	0.37235932	1.077593188	1.680319756	1.095567845	0.535720392	0.289722489	3.572433152	2.491763983	0.989106149	0.932218866	2.176287579	3.043870405
ENSG00000055957	0	0.100453216	0	0	0	0	0	0	0	0	0.19089396	0
ENSG00000056050	71.91210558	61.85307166	60.42776863	69.2326744	82.70181449	70.9543689	72.43998193	75.78293711	64.39693688	68.71939586	85.85614116	78.60723052
ENSG00000056097	163.0743968	173.9175754	149.5626956	256.2486846	230.5518374	247.2078919	263.2590486	286.4696159	281.4466503	278.3203763	282.4174831	309.4972761
ENSG00000056277	10.26479622	7.446652764	4.682082102	1.777357808	3.272199403	2.90742262	2.805437274	2.055193977	2.44884246	5.667517324	5.569671321	4.645939179
ENSG00000056291	15.34521399	7.997569854	24.13677839	8.453784527	11.19976068	8.037504903	2.649976769	4.745496463	4.88092821	24.36859067	28.7684727	20.89825525
ENSG00000056487	17.64245998	4.389477152	15.36952735	7.05161499	9.184351825	6.75785793	9.324552176	7.560199892	7.763813714	5.624297355	7.671181191	5.253561113
ENSG00000056558	0.476093961	0.327414538	1.828058266	0.057916783	0.231932154	0.187063835	0.265279587	0	0.182207544	0.416746462	0.106330985	0.082650508
ENSG00000056586	71.77753779	45.55513045	59.20426418	27.74452464	58.25545577	60.01854983	58.76992077	45.89709972	40.07835129	41.62732856	31.00846102	37.89185188
ENSG00000056736	3.968959686	1.771047994	1.740991167	1.029864099	3.097093331	3.151665953	1.952326845	1.360451608	1.644414291	1.60944523	2.165293144	1.436270228
ENSG00000056972	9.103113428	8.831823852	6.366747782	6.101812203	2.313381916	7.573022942	6.436432784	6.371539277	6.148808143	7.321843584	2.963491995	5.586531271
ENSG00000056998	40.2365983	51.48536504	23.0496714	15.67124134	20.03039914	18.90619602	23.99071595	18.00364517	18.49816024	30.74975478	23.96857143	25.8532708
ENSG00000057019	37.54435771	34.21205895	42.80324066	14.34744255	29.88137461	21.87620472	35.34597898	21.17247234	15.49745884	28.02222137	26.56876889	20.96783702
ENSG00000057149	0	0	0	0	0	0	0	0	0	0	0	0
ENSG00000057252	11.44244895	18.42309177	16.22853803	3.333570225	7.257170991	7.361273703	6.449786216	4.063386624	4.566622559	13.84425225	7.855547173	8.025680382
ENSG00000057294	4.875499721	2.863470995	13.65120815	0.900247909	3.54101983	2.549433381	1.598825995	1.54291792	1.3503117	1.559661047	0.963673108	1.063488897
ENSG00000057468	0.022099919	0.043030843	0.023938057	0	0.073971927	0.022837397	0	0	0	0.028179894	0	0.01585957
ENSG00000057593	0.203928953	1.176217815	0.65479079	0.428655765	0.470245241	0.401204739	0	0.372165933	0.307785862	0.065034894	0.138000467	0.018334771
ENSG00000057608	248.789527	242.710116	251.7792874	195.6939757	261.2907176	248.3110767	253.5456681	248.8075166	232.3440348	228.9759469	209.4040441	221.9086018
ENSG00000057657	0.205287764	0.344298605	0.493512331	0	1.140488955	0.566839565	0.22728557	0.116839816	0.112408344	0.229715146	0.12969892	0.471580739
ENSG00000057663	33.48963144	28.24566087	27.63966807	24.94984534	32.22858489	29.10751755	29.05296135	30.42543963	25.12930707	28.80549539	23.55814779	24.31262509
ENSG00000057704	4.468769851	1.385292724	4.070961859	1.112701326	2.812707773	3.251826377	3.308775826	2.033145277	2.526707946	2.128616298	0.619132181	1.338802064
ENSG00000057757	98.57910532	105.4864447	88.77724255	104.0403674	107.9085904	111.9261408	105.9526815	109.3620838	110.776918	117.954935	114.4482536	127.294239
ENSG00000057935	17.17173276	12.35654745	19.03491776	3.468796455	8.785063323	10.10351555	12.02305192	10.77984441	8.291289647	7.638988675	6.378036649	8.167464931
ENSG00000058056	21.36423442	14.79597363	16.86118031	6.33916866	13.15350394	12.12166353	11.88937474	11.53554218	9.199686537	14.78583036	10.20292296	13.89721032
ENSG00000058063	18.00427889	9.104375801	12.807082	1.927522552	16.76360873	9.537574031	9.288073835	6.31720746	10.80140104	6.449010149	4.35135925	5.832652426
ENSG00000058085	0.18536311	0.092571257	0.335514188	0.045617797	0.163193499	0.440482627	0.01895715	0.10506192	0.047149336	0.286029425	0.031657691	0.043942852
ENSG00000058091	12.44076739	7.435689031	10.10682008	3.035012264	6.20712197	5.688859375	8.211248079	5.039383527	6.841299953	4.229159571	4.823575559	3.289840858
ENSG00000058262	117.353572	116.4940193	170.7825464	41.47827266	82.6487982	85.23771584	81.32077669	58.11042526	61.77371043	62.86006464	35.10205675	40.56112748
ENSG00000058272	80.18100093	93.99008846	106.7121221	76.85298769	126.0940862	127.4487141	134.8547092	105.5091402	123.2180048	109.1790236	88.10274612	98.88627349
ENSG00000058335	2.582145769	1.863863847	1.302400976	0.58553641	0.569158815	0.523573211	1.117594771	0.162326774	0.662490942	1.577566188	2.106043553	2.612211811
ENSG00000058404	78.21070572	80.93522052	56.20245874	61.33097207	58.64504807	72.60067121	71.47100819	70.83419643	60.64211039	56.73106833	53.52978694	62.14245486
ENSG00000058453	9.60702825	8.993917707	7.661278207	2.953299565	7.160534154	6.578666662	6.801801911	6.198573907	4.341429184	6.162867021	2.654320503	2.723074015
ENSG00000058600	23.87875942	25.25528725	27.52686978	12.41726863	19.12308958	23.81667341	18.47641734	17.36586087	18.32321853	16.78635751	11.54787789	12.73443289
ENSG00000058668	13.93143907	8.759824554	6.184936211	1.191520525	4.365104479	5.442303318	3.414999432	2.985487457	3.019481876	5.52259015	4.869818795	6.209002206
ENSG00000058673	57.14855194	40.60486017	55.22354229	15.35665886	41.54276454	36.89717149	36.12991256	27.15255139	26.42406987	22.64100129	17.08369062	19.66465929
ENSG00000058729	29.58785741	25.47881329	29.94337271	18.24806377	27.66637957	32.79931822	20.20017252	20.97392091	21.96378693	28.56286144	21.6355706	20.90160152
ENSG00000058799	53.24631767	68.81141628	45.89504085	74.12144752	52.56592042	54.08162518	63.83429305	68.23604123	63.06876109	69.20152843	61.98530539	67.86370338
ENSG00000058804	13.7734864	11.72303424	13.97003402	4.270867156	9.256449031	6.253246288	6.669308129	6.047999877	6.157436277	4.766403166	4.70437564	4.678695781
ENSG00000058866	0.473478199	0.124815268	0.722235119	0.028124894	0.181635632	0.108165369	1.615109035	0.041717577	0.523311372	0.091357249	0.090208651	0.016522555
ENSG00000059122	47.90208601	40.63746761	54.22810255	18.13130083	30.11827744	35.11790763	30.11015676	24.49373455	25.86689015	14.99758901	11.39100701	13.56825552
ENSG00000059145	5.541175878	2.853888399	7.787725066	1.672162998	5.385727654	5.98413098	3.982562	2.83916138	4.04716331	1.64952956	2.095688953	1.982391065
ENSG00000059377	1.69693024	1.428571696	3.64712836	1.913978418	3.050803745	3.463346922	1.593603747	2.029937869	3.222573696	1.746903608	1.324864901	2.861392937
ENSG00000059378	0.241118037	0.074564877	0.964990878	0.045153638	0.213667983	0.245398307	0	0	0.592087533	0.734284357	0	0.083107907
ENSG00000059573	61.16959976	68.08751667	87.92882616	27.41912644	45.13266899	40.7053729	33.08091818	29.78383067	33.93035135	45.36565346	24.91217599	36.810948
ENSG00000059588	2.442547778	3.273105778	4.431176604	0.711251817	3.031089624	3.602096496	1.456888293	2.202485276	1.243884239	2.151883929	1.993634169	4.246817534
ENSG00000059691	34.03383205	33.09885165	23.82686786	47.41745802	34.71465883	36.83554715	33.46962959	39.73045998	41.37896095	33.41559548	27.0531913	36.0070346
ENSG00000059728	7.877970381	6.190890015	8.155341094	3.821261223	10.24469362	8.454993629	5.792368938	6.313425461	6.526461364	4.865250092	2.590072681	3.160517403
ENSG00000059758	73.81744366	61.14863586	61.56311766	27.03386146	47.21740228	44.19313343	46.15861012	37.40198569	37.53066005	33.15681147	21.16111851	29.20657325
ENSG00000059769	9.001388629	8.521188345	10.54478954	6.693126936	10.78036718	8.807055431	5.021829359	7.004371392	6.508086682	6.785423246	9.094396987	6.628340836
ENSG00000059804	55.96219063	69.0041515	47.42989223	24.09526415	40.82064468	37.49989633	38.90539796	37.2212083	34.05957161	47.96914642	39.54513343	50.56562228
ENSG00000059915	34.9330344	23.15897302	41.51418718	6.073308698	14.35355782	17.5745453	16.90844381	10.39598941	10.36109565	4.718533659	5.138788214	4.897995266
ENSG00000060069	16.00681655	15.53226678	19.58613119	5.466110344	10.17302032	11.61117052	13.21242349	6.803984302	7.995459881	7.028826426	5.582576579	6.310745907
ENSG00000060138	28.4485691	28.93342283	70.72042018	9.720661236	40.42809016	24.52553486	19.39366574	15.20831632	19.45119755	30.19796716	21.22930328	22.21332268
ENSG00000060140	0.451135052	0.532701678	0.64455006	0.062382319	0.199109884	0.273714699	0	0.402933921	0.381916517	0.981834731	0.661086317	0.8007083
ENSG00000060237	43.83789603	13.59648761	43.74102006	7.16900972	26.73690475	19.26197146	23.28947144	13.15513523	17.36848399	16.29303865	17.63752932	15.69895871
ENSG00000060303	0	0	0	0	0	0	0	0	0	0	0	0
ENSG00000060339	125.7778833	124.6022586	113.6202432	82.70326528	98.8606409	99.53990849	146.4106769	123.443779	134.1183542	108.5502907	106.1951171	117.8554675
ENSG00000060491	23.07655345	29.22907065	33.86927692	10.38825623	23.35604308	19.6510444	24.31636098	20.3868477	18.26786874	12.43666774	8.520573718	11.43382921
ENSG00000060558	0.033187763	0.171330045	0	0	0	0	0	0	0	0	0	0
ENSG00000060566	0.114587203	0	0	0	0	0.20664625	0.294226124	0	0	0.073113939	0.248395357	0.123889186
ENSG00000060642	9.401574417	8.418939022	4.38025621	9.060767574	7.713766127	10.43331085	15.193463	9.157513597	7.733266835	7.490258434	6.624028196	9.268040044
ENSG00000060656	44.48958184	37.40640642	30.88973635	2.706253769	11.16601089	15.73383722	20.76447072	14.09629261	12.27885917	11.82487368	6.529142253	5.970589099
ENSG00000060688	96.32804496	105.1158742	94.51858267	171.1718125	112.9582724	118.4350057	138.2030612	129.9890844	148.5497357	138.3700333	142.0066807	156.0415916
ENSG00000060709	12.26989485	34.51188587	36.492489	7.083108885	18.75079594	18.61910822	19.62538594	14.77834531	14.49561985	16.26185413	11.25346847	13.84612026
ENSG00000060718	12.79055085	5.658086749	42.78373949	0.523784535	9.640155601	3.588886433	0.909102918	1.203471168	0.682902922	4.711231667	3.20674626	4.97273048
ENSG00000060749	7.396238728	3.066823379	5.725552652	2.448069661	8.92512489	5.618732738	4.607999578	4.015672801	3.662166994	2.666746798	3.12819958	3.674916206
ENSG00000060762	55.05321669	42.58195687	66.91621063	64.63036499	72.7894602	57.18355054	51.48146549	55.19859859	53.66289615	45.07780056	55.31853516	47.36837288
ENSG00000060971	37.51923295	55.15224911	43.24420688	56.38426282	48.46305267	50.36566836	55.66798631	59.82848179	61.00120997	52.76895501	46.51964955	57.19151422
ENSG00000060982	168.294934	145.0083378	153.245132	65.19544318	147.5842398	135.270028	105.8204742	90.64643395	101.6481262	83.28395423	56.1988264	63.68798988
ENSG00000061273	6.076386836	3.311009889	10.45609909	1.065303272	4.146541401	3.35859132	2.450905879	4.182434419	2.049450139	2.487945831	1.917118381	2.558147602
ENSG00000061337	16.01661432	12.12963176	25.65480766	2.561046157	6.533961334	7.394466322	6.48385024	4.039171396	3.670599574	2.491196341	2.108486706	2.248648656
ENSG00000061455	1.460219432	0.748273287	1.492541537	0.030645858	0.372048475	1.376239647	0.17507957	0.969484781	0.346987281	1.793053541	0.216278319	0.195700386
ENSG00000061492	0.326436229	0.208360359	0.392768464	0	0.221589661	0.073547399	0	0.295750253	0.187379756	0.348235342	0.654267043	0.1839456
ENSG00000061656	2.287968716	4.924262329	7.183107701	1.306552593	1.877165366	2.624538151	3.975606102	2.113551315	2.032421883	2.499545086	7.379211313	4.875594967
ENSG00000061676	85.60481686	52.54221989	74.69556278	27.81064874	53.94990863	53.75148057	42.15448043	41.25746882	35.13534772	41.59842716	29.99403317	29.07576228
ENSG00000061794	93.76966618	83.06531811	85.03827387	101.3475022	93.33959685	100.4546755	97.85797777	99.22143659	105.2569951	90.84130223	90.26510827	101.2369463
ENSG00000061918	12.70184019	13.16390625	10.72066016	12.8488352	14.77378037	14.77394391	12.53396912	9.791721677	10.28531886	11.88938239	10.38367673	15.24769831
ENSG00000061936	15.26111181	11.92821161	17.03291597	6.728990972	16.32070191	13.02027899	12.73415827	9.753629465	14.60017306	9.902596791	14.70567431	8.167167458
ENSG00000061938	1.885621323	1.285647196	2.755509339	1.717707441	1.667541586	2.13592034	1.715454706	1.697408003	1.495864795	0.456487493	1.537515172	0.94752675
ENSG00000061987	9.745382775	6.847490023	10.40270929	1.513142797	5.650394755	4.474192534	3.676623343	2.234927477	2.238629124	2.122223887	1.682203681	2.525250426
ENSG00000062038	6.245668414	7.902220118	11.47535694	1.578307491	6.246680986	3.870175602	1.737027381	3.667306035	3.037353138	1.7999314	1.096384684	2.608643724
ENSG00000062096	14.87272135	17.71496564	4.551319381	3.401627269	6.600277132	6.862929452	5.958228184	3.581125243	4.316269351	11.11128126	12.03730416	14.23354359
ENSG00000062194	85.82610818	69.85868722	77.62095813	47.0183292	75.48447025	62.97043893	70.56852011	63.90775501	64.85515163	72.02314934	60.07886547	62.19842496
ENSG00000062282	2.673844939	6.046376569	5.653342791	5.344604213	3.324749079	2.880616824	4.675898977	2.948280235	2.696761887	2.619417939	3.539430514	5.124180838
ENSG00000062370	7.333668114	6.643784525	6.369918944	3.937253868	5.419656057	7.168334722	6.148591804	4.130698754	6.472241819	4.19533608	4.127954295	4.775167423
ENSG00000062485	148.7850186	119.4485013	155.5477179	62.82846153	122.625646	123.061113	114.9560175	97.23899291	107.5595903	88.88830557	76.95100249	74.55635299
ENSG00000062524	0.093054316	0.098226629	0.141683008	0	0	0.025646967	0.045501281	0.265881305	0	0	0	0.125049684
ENSG00000062582	178.2325038	200.0257381	178.3070077	355.1400194	236.642678	267.5500912	259.891184	247.3907123	290.9656087	282.1010368	294.620527	296.264415
ENSG00000062598	56.22285787	62.34111515	54.70804753	22.93309572	35.4090703	41.40903797	40.50841034	35.17780107	38.63283133	39.06144872	28.73697319	30.00230683
ENSG00000062650	17.490417	11.41775874	16.9230412	7.971012196	14.41375826	13.62360795	14.35531793	11.2274694	11.36109361	13.98518351	11.63115276	10.85504795
ENSG00000062716	115.0753633	156.1364269	119.9279969	117.2321665	114.5541273	117.7171737	115.6464042	108.64316	123.095482	99.52209574	85.22218606	90.22055585
ENSG00000062725	70.35555196	63.81379717	81.10435953	29.22763521	68.56912017	64.90523465	49.83821698	34.02759659	47.21675279	48.86426473	32.41319213	30.82844423
ENSG00000062822	11.35795689	10.90112948	18.09664893	4.053548129	7.627322228	6.608789516	7.872016648	4.427498427	5.441502939	4.800100409	3.024673037	4.239287031
ENSG00000063015	23.71715181	12.07503964	24.65809795	1.820593735	8.787389645	7.425934343	8.789336516	6.489182841	4.316642444	6.12917048	6.194720826	4.817837181
ENSG00000063046	65.88349106	55.45731469	63.07992022	28.85173977	55.07186805	63.04804847	59.42279082	46.12728671	47.61833215	52.52668817	40.67678083	37.90149794
ENSG00000063127	0.677430068	0.047551356	0.026482254	0.090320972	0.105116603	0.051991709	0.073943002	0.205863344	0.081638021	0	1.376669446	0.018114019
ENSG00000063169	1.274828472	0.481551021	1.47408114	0.383537277	0.970748874	0.51874966	0.567216253	0.334810377	0.75666423	0.333453051	0.400643517	0.232975435
ENSG00000063176	18.83323771	14.10077568	24.92058761	5.889928617	13.47440289	14.76278405	14.92614827	8.781625145	8.33946887	6.434946767	5.224692464	4.751728117
ENSG00000063177	521.0011693	614.7319324	622.0253944	752.311537	613.7005505	639.3615022	622.4385021	696.8587202	677.6067477	682.7533116	856.0966632	735.968994
ENSG00000063180	29.15213239	33.13903474	22.57525442	35.56016747	39.22218381	48.11067168	37.8621424	30.97133493	38.55564964	43.85255658	37.78935838	32.20691365
ENSG00000063241	28.93268369	52.5937825	30.99641387	50.39328123	40.26441463	36.40501893	36.8844352	41.22117847	41.14283269	51.57974654	41.81854328	41.20753367
ENSG00000063244	9.105468307	3.253263053	7.38458289	1.689139658	3.291271249	3.182857575	3.008976292	3.01193385	3.399770072	3.662897534	3.067968126	2.224467328
ENSG00000063245	46.97747442	22.94914566	54.32128556	2.434165869	12.47934941	18.10750665	13.59617372	5.564171534	6.29871374	5.245116613	4.408225813	3.322415258
ENSG00000063322	39.56997104	57.22386632	43.31908231	61.45457361	48.71569234	46.1559883	52.59397659	72.89229129	68.76336137	50.42462481	38.93866552	54.629407
ENSG00000063438	0.61622115	0.094535938	1.532186108	0.234124979	0.026920971	0.340259088	0.380340845	0	0.101651163	0.0828254	0.279004541	0.202099716
ENSG00000063515	0	0	0.12211899	0	0.211243074	0.087178526	0	0	0.09224688	0.03597675	0	0.020315413
ENSG00000063587	6.686514823	5.528450567	7.673485215	2.434440461	4.296523887	4.967845917	5.127206482	2.738478166	2.929860762	2.190434523	2.224130722	1.883703173
ENSG00000063601	25.85393948	31.87930352	21.71700006	4.284896004	11.27610517	13.84217236	10.06882005	6.636155659	7.596362543	10.60490572	7.553605092	8.750037746
ENSG00000063660	44.47855734	28.82459907	52.80449256	7.356065296	21.42536025	26.8294125	15.01921732	11.74300502	10.92356643	11.87351545	9.094119713	8.513568961
ENSG00000063761	16.023351	21.70920205	13.90525058	11.18700735	8.624111224	20.17363269	8.043628209	10.43907633	12.23223603	20.30728865	11.91448936	11.99889709
ENSG00000063854	142.8335539	213.5706626	146.6916497	284.2415774	204.4729287	226.9111805	217.0949753	241.3295989	244.7383176	206.591037	214.0014758	237.1555145
ENSG00000063978	54.9901605	50.90455898	60.3238874	30.53271293	38.41014015	45.18728234	48.16241744	35.49731016	38.15450669	44.85533759	34.98076462	38.25638283
ENSG00000064012	1.957130887	0.261544029	2.728190456	0.320825336	0.785309177	1.35765066	0.493825823	0.293769247	0.28218461	0	0.248263201	0
ENSG00000064042	27.6596824	13.93615605	59.27837716	7.092096671	25.02089547	28.60065044	20.08575755	21.97349861	16.54392865	17.33173162	24.36719559	14.41541833
ENSG00000064102	21.75286864	24.10483821	22.57378175	12.62489455	26.05922576	19.92196074	14.6096037	13.1144157	14.35042957	19.57150191	19.39294214	16.14705813
ENSG00000064115	93.22651762	114.8216919	173.753779	74.24708353	151.6372071	107.1593428	140.5322969	89.1111511	94.72285893	92.57569221	76.75559528	71.10292786
ENSG00000064195	0.028473647	0	0.030832498	0	0	0	0	0	0	0	0	0.102605025
ENSG00000064199	4.244264716	3.058017122	4.024671287	4.215228878	4.218774364	2.625052749	3.486603107	3.482792916	4.070893078	1.849567092	3.108538702	2.28594126
ENSG00000064201	0	0	0.445277412	0	0.111699071	0	0	0	0	0	0	0
ENSG00000064205	0.074556681	0.334720518	0.057887525	0	0	0.036469257	0.039133554	0.063001054	0.104978143	0.079350936	0	0.147321807
ENSG00000064218	3.436176272	0.579441312	2.458824588	0.596938403	1.366199086	1.046366354	0.438362437	0.384255153	0.078236943	0.877131228	0.647982292	0.581978779
ENSG00000064225	11.08952512	9.475633755	10.6663777	8.39992471	14.86340711	8.684283839	10.0888697	10.00895834	13.34825717	13.80358018	11.41694366	14.14775679
ENSG00000064270	0.745719238	0.272295654	0.587097366	0.034256141	0.089407159	0.605476959	0.42114717	0.474808563	0.851956482	0.136142133	0.467877112	0.199132036
ENSG00000064300	114.6624545	100.1909789	193.4222163	19.44435574	55.18078938	66.30903845	58.99140014	36.65513094	36.12177539	33.39463098	23.27226006	23.49411244
ENSG00000064309	2.719662344	1.79932524	3.901496705	0.636854351	2.651236173	1.918298389	1.288524939	1.327681716	0.721562352	1.644217934	0.620438849	0.985899918
ENSG00000064313	39.87134276	34.73248293	33.99588976	29.69857827	38.79176111	36.12516609	33.62050643	38.07584925	38.77840139	37.8339362	36.88028226	42.70732336
ENSG00000064393	22.65944998	9.000873066	23.33324155	5.677531788	19.27268352	19.60009029	18.15040458	12.99480568	13.50945294	9.519418318	10.33609178	8.661902663
ENSG00000064419	87.62095851	89.67501956	77.34476195	47.39039089	69.6315108	73.08717749	80.10277362	70.79741538	77.32391166	75.28355645	52.6814549	68.02010969
ENSG00000064489	1.230499734	0.732839984	0.917548677	0	0.352049538	0.654832058	0.258920071	0.243984073	0.197521663	0.678145941	0.25751938	0.598853587
ENSG00000064490	44.00354477	49.31457048	56.32811197	48.1617204	39.97046392	42.60455487	42.15099066	41.80296208	39.4048477	38.48701594	36.52029773	29.21845503
ENSG00000064545	9.687098112	17.88012829	15.85658107	12.69542417	13.52780245	21.18433087	12.48477981	11.91741732	9.10808475	15.04922999	12.31846198	11.90682091
ENSG00000064547	34.01282802	41.07300448	43.22752601	43.65209194	44.79128068	45.45447154	49.21826551	47.85417682	39.31155343	40.59323038	30.00783919	34.20663943
ENSG00000064601	27.4363458	27.60218347	44.41297051	21.30501291	26.16773765	25.6441954	23.38397779	18.10914198	18.53284795	17.5079947	19.96583044	21.73980461
ENSG00000064607	95.36674283	74.7377765	82.41484955	25.96063541	57.75200247	57.57596238	68.18529191	43.19966227	45.27149639	42.9161469	30.21429808	33.69930915
ENSG00000064651	9.062807981	4.882463808	13.14385292	0.882575271	3.905164249	4.778445393	2.637538875	2.226617577	3.042816341	3.542433708	1.624917514	1.974470081
ENSG00000064652	35.49874803	28.49285998	33.47821656	21.51487712	32.05907792	31.06232784	23.42179994	26.62142403	30.48719072	42.68650531	38.99560574	33.67416665
ENSG00000064655	2.74880641	1.155145591	0.601073583	1.247911703	0.474053643	0.930162831	0.783813223	1.644141931	1.511896869	1.110999907	1.934213583	1.795035272
ENSG00000064666	95.77159806	96.02145002	267.067733	68.82672495	128.4939541	81.12398708	101.4742989	99.95576353	93.6616139	50.9196486	33.92376684	42.03727835
ENSG00000064687	8.612849382	13.95570528	12.49154865	3.781835265	7.440416414	8.031112573	9.169901491	7.312903844	5.033520717	4.089081882	4.698163173	4.378476906
ENSG00000064692	14.0963847	13.37553	14.38339428	8.113855232	9.764283487	12.47385834	19.62429681	12.64675651	14.05341295	7.647722889	6.709550412	8.105645289
ENSG00000064703	27.0847071	31.135491	27.81098438	14.81561445	24.25755287	22.14974245	26.55313932	21.87908395	24.98747478	23.6634809	20.08339175	22.44668031
ENSG00000064726	69.14886657	56.77194452	70.7261439	33.6154547	59.27939292	51.15147027	61.9293473	50.0819012	48.06171431	53.0428936	30.14290349	41.3984924
ENSG00000064763	56.05284971	62.97026327	40.11846831	26.52039787	29.52904796	33.21809427	35.68866425	39.20158016	41.46489759	55.72474106	40.42588975	54.04254459
ENSG00000064787	0.058342546	0.019118362	0.058374533	0.030430222	0.070715042	0.245445883	0.090898972	0	0.045510564	0.017269097	0.024397387	0.050151986
ENSG00000064835	0	0	0	0	0	0	0	0	0	0	0	0.080499623
ENSG00000064886	0	0.111513298	0	0	0	0	0.391726396	0	0	0	0	0
ENSG00000064932	4.223521858	0.978161087	7.000938111	0.274409844	0.748979321	0.681285943	0.633500015	0.388763555	0.21253154	0.271122901	0.270844333	0.113207531
ENSG00000064933	25.38545588	20.45411387	19.01603592	15.18933817	20.40884461	17.86626072	20.13184181	20.95548374	22.27521335	20.3840179	14.7480673	17.47886246
ENSG00000064961	21.02831618	39.56698389	53.67821248	40.78859526	36.64431055	38.9831444	40.540217	44.70011058	41.41326997	31.944927	27.08605704	26.77843276
ENSG00000064989	0.013357868	0	0.526224088	0.086130416	0.123615266	0.595613827	0	0.177670081	0.30356347	0.381939732	0.165245586	0.113563026
ENSG00000064995	42.2763643	46.21591738	44.51827094	53.35400124	46.97366278	41.01345924	47.58990302	44.98162556	54.70573085	42.75055963	42.41630873	38.24123447
ENSG00000064999	70.89632138	46.55347452	76.98233369	10.30782077	33.65328184	38.00799743	32.76219308	21.88582939	20.07929898	11.56457603	13.30738503	12.50746756
ENSG00000065000	97.56211491	118.9573991	102.1825351	73.22666824	100.5567571	107.6781254	98.66980375	95.74723718	98.74731237	99.09694028	62.66504559	75.85361294
ENSG00000065029	21.98434735	23.160462	22.21996769	14.93664259	18.05841846	21.4517474	19.09505687	20.14186059	13.54895447	13.68163904	10.7341218	12.98305303
ENSG00000065054	5.193733835	6.091347186	18.13365725	2.020115832	8.034477539	11.43031556	6.360589306	3.788038553	4.280925601	1.795127328	0.449160472	0.970336467
ENSG00000065057	39.17831894	58.35972245	40.59385704	69.82640824	43.83592513	48.21168561	51.00233198	66.37458692	59.18822282	56.80497184	66.45805619	77.60725479
ENSG00000065060	10.88378175	5.824239459	8.642334355	2.395272751	5.684779076	5.499537202	4.147710387	3.912103618	4.08885784	3.09140996	3.655250777	2.957708204
ENSG00000065135	42.38093811	37.10447514	40.69275083	33.38956682	41.05856444	33.8740488	36.12684407	34.52558255	36.21288555	34.15677209	32.99869668	34.42472808
ENSG00000065150	56.9175111	42.97619258	61.20461698	14.55769367	38.93079971	33.92383692	38.4461518	23.38221167	24.83941733	28.00776183	19.40295127	22.05326684
ENSG00000065154	183.1677942	153.0705788	142.2997383	99.12190753	134.180051	136.9977595	116.0897514	122.4962375	124.2423708	133.2894557	113.6885788	126.4454494
ENSG00000065183	36.53947015	37.00030359	31.22059926	32.05903632	29.70890082	30.24374275	35.0626726	39.00065386	29.35126766	39.6622968	38.59305115	41.67269691
ENSG00000065243	13.88593874	10.9944798	13.68523554	3.821093523	11.81981664	7.668065656	7.952490809	8.430096275	8.162435495	6.607341876	6.489549635	6.014457097
ENSG00000065268	79.17376259	87.43497071	143.8092733	165.9986837	123.6723228	154.3031846	145.6091824	151.5795235	150.6814044	73.53032656	70.4767847	77.45585784
ENSG00000065308	3.765168841	3.084130745	7.865408516	0.481929237	2.553495074	1.307172876	0.874631233	0.759676308	0.660745249	1.353712125	0.609386646	0.902576942
ENSG00000065320	0.979941185	0.045304014	1.316540665	0.047630705	0.830309603	0.588465255	0.204045681	0.161465992	0.173565881	0.321644474	0.087285603	0.729510253
ENSG00000065325	0.067465103	0	0.109642155	0	0	0	0	0	0	0.649503156	0	0
ENSG00000065328	4.284882236	3.677668193	6.032288589	0.549999066	3.408178969	1.446673094	1.732699628	1.230962688	1.483626571	1.604280894	0.682956602	1.516951947
ENSG00000065357	7.568967559	10.9834956	15.81243493	8.280755345	12.12219796	11.47669283	9.769918821	9.246742397	11.94305382	4.510238279	5.0877362	4.381880313
ENSG00000065361	2.406539749	9.591479541	14.78036717	0.060467636	1.578734923	0.239683213	0.87930362	0.235889328	0.48365788	0.574836987	1.991302721	0.764883919
ENSG00000065371	0	0.325338958	1.631183552	0	0	0.107919761	0.812104967	0	0.220043618	0.713262564	0.247629272	0
ENSG00000065413	5.825029945	4.061929949	3.402002687	1.617493247	3.289362376	4.00198829	3.027708926	1.336451672	3.408859784	2.625272683	2.634655056	2.431336079
ENSG00000065427	145.6274169	148.7984008	153.3498865	140.7528935	145.7724224	148.486034	165.7945298	156.2783357	150.9217561	150.0933624	143.0450041	151.7680093
ENSG00000065457	36.6018571	45.99986596	37.27714011	16.09111964	33.69892828	33.42532651	35.00127436	27.26418352	32.40613223	21.84431982	16.45893232	21.60925096
ENSG00000065485	5.226665175	4.195922876	9.382131219	1.152486622	4.778949519	2.458847744	2.717153356	2.253578036	1.491461448	3.388598144	1.924216695	2.701462441
ENSG00000065491	12.54163247	11.12360341	11.53862417	3.086764289	5.925260464	7.213593269	7.652788682	4.939181832	5.887278296	4.182596419	2.915274518	3.658380381
ENSG00000065518	423.3652294	348.5229897	395.9629196	487.0119179	499.0476458	416.3329322	360.9239544	383.3971202	426.0660423	394.2854202	480.0181422	466.1509836
ENSG00000065526	43.66691392	45.20926742	52.93620823	14.79281903	45.03874606	45.73993487	51.06839849	44.88459062	45.60722558	33.28945088	30.41317025	39.35575116
ENSG00000065534	8.789999615	2.233346089	110.0948798	0.237647576	38.93934538	16.88354726	1.839432976	1.027379308	1.417431741	2.258515969	0.858043801	1.974850192
ENSG00000065548	110.5356728	115.4282058	104.9941632	121.0714734	166.9599948	138.2194198	107.2768231	101.9118897	106.8303777	123.8994673	114.6364467	108.2843313
ENSG00000065559	139.5238062	135.2163749	104.1156032	65.13915948	104.7753712	103.2296192	106.6229234	79.64793024	96.67813791	79.51475966	68.36066371	76.81447554
ENSG00000065600	33.90074737	48.09955688	45.3353083	44.52180003	48.4618564	64.07658166	34.58559132	48.22708216	50.35184871	41.28932719	31.6222805	42.70556361
ENSG00000065609	102.7116695	81.44269549	88.85346536	23.97193594	47.0642754	55.87341924	54.04197788	43.73642194	42.12210303	36.54946877	31.19131764	31.5840308
ENSG00000065613	16.2468838	9.067089651	14.27012533	6.062633719	13.79939755	10.43535634	12.32378236	9.636105613	11.42027321	11.81077406	11.85656704	11.88326591
ENSG00000065615	36.69033946	35.58407161	31.8796922	25.6951689	34.13102146	27.20251387	32.1979281	23.18504818	25.88630214	26.15561426	26.31653851	23.21668332
ENSG00000065618	0.037146814	0	0.26900404	0.168055602	0	0	0	0.028807349	0	0.126486049	0	0
ENSG00000065621	1.385361599	2.590173213	1.115326443	1.358950071	0.734452903	1.368071224	1.746452404	4.941084308	1.642371459	2.531272265	2.328427296	4.243465021
ENSG00000065665	48.42773568	56.49923079	69.1444936	48.29444537	54.72739341	59.61486555	60.94983964	59.87772269	52.91389364	51.3682939	40.7038633	52.00837185
ENSG00000065675	1.026225147	1.042408287	0.751582156	0.983511891	0.877247634	1.618234253	2.718528447	1.094955473	0.816580899	1.735299162	1.109954782	1.443931038
ENSG00000065717	3.85884749	1.691092191	2.414005262	0.214799006	0.785304883	0.518218737	1.211679774	0.523211942	1.111300847	0.086276103	0.303681178	0.122172062
ENSG00000065802	7.582071198	9.17033452	11.51213699	13.17457957	11.26771775	13.82299901	17.47052408	12.87278197	14.81889514	11.77850385	9.627685938	7.994572646
ENSG00000065809	126.4663806	70.51386892	93.28442273	54.57268735	63.64220923	59.62017154	82.63574776	57.81224421	75.88918626	65.6502091	49.88534242	57.61302335
ENSG00000065833	27.87374327	24.67463812	23.96701747	14.65749674	21.03691614	20.16704327	13.38807801	13.10465343	12.59612044	27.10961693	23.55198914	20.81801706
ENSG00000065882	56.12688631	33.06040483	61.88461673	13.27269304	25.16791333	21.52856409	30.14969423	15.63620885	16.4581789	18.17189358	18.73179088	20.51023891
ENSG00000065883	19.67714885	10.1607795	21.44806594	11.87664451	15.86385318	17.4880009	17.14165872	10.7706951	13.09598676	11.94547311	9.090077657	10.14060215
ENSG00000065911	150.5651204	102.0542468	113.5206299	133.7031362	130.565818	123.566584	141.7066887	100.1592738	122.066815	107.6326216	89.9858705	98.01881398
ENSG00000065923	17.29447568	7.814571799	9.938700782	1.701965128	7.610818391	6.304456909	7.07178673	4.746612523	5.735792285	11.05228693	6.071704078	6.110765403
ENSG00000065970	6.924659367	5.851821429	7.558604231	1.295726879	4.052732163	3.435580281	2.68274701	2.255564463	2.464069622	1.95633398	2.429698274	1.723792292
ENSG00000065978	420.550617	239.9964814	422.3906668	339.5924916	334.8439762	323.2372012	348.8007409	325.5004252	327.1257838	296.7100866	347.3119745	289.3420222
ENSG00000065989	2.431292398	2.042357936	3.317125131	0.344227749	2.002073355	2.177692333	1.623341206	1.261264528	1.058583208	0.27329575	0.435637013	0.412211599
ENSG00000066027	2.785828174	1.221044	4.284946224	0.668110812	1.528994706	1.151425629	0.883445958	1.507911695	1.150789365	0.880976889	1.277554853	0.959733158
ENSG00000066032	274.2673935	263.5874718	239.9231076	131.7664628	202.7091469	207.1715824	249.2616605	209.079688	204.3404699	186.4570363	147.9494398	159.9661881
ENSG00000066044	55.9082751	31.42225649	86.94671337	10.70115352	27.91995755	29.37996425	28.63260977	23.41265945	22.05038628	20.66162491	16.6739507	14.93130304
ENSG00000066056	0.323250792	0.668639113	2.035885885	0.038066043	0.119440462	0.110718521	0.23557062	0.027612182	0.25162073	0.975427871	0.162393981	0.050735979
ENSG00000066084	19.6756863	13.51579232	19.6207234	3.082715502	9.052587264	8.322699208	8.472792125	4.680448391	5.339628707	5.54411405	4.350876268	4.797693111
ENSG00000066117	66.82610031	38.72737018	57.36668064	45.58273788	38.66643713	51.37303788	53.84197894	43.05958741	42.97464	34.34685853	45.44328199	35.33183531
ENSG00000066135	35.15799485	45.29464199	27.2761506	16.80935465	38.90388043	41.43387276	39.35724155	27.07147223	30.44589477	30.66779194	17.361506	23.41430621
ENSG00000066136	87.528383	105.8115688	88.76688138	90.59461185	85.11071851	91.21690688	103.1041112	99.4514851	104.5968792	91.85138205	85.76584976	92.22748989
ENSG00000066185	1.007127989	3.653968078	1.298155133	2.242361712	1.458437549	3.498620352	0.940938734	0.935761628	2.818514407	1.289039797	2.20103039	5.650630258
ENSG00000066230	1.325755338	1.763672626	1.861500463	0.961248731	1.213597517	1.203317944	1.231960522	0.786749505	0.979106906	0.640160286	0.461102727	0.785170484
ENSG00000066248	11.5840736	8.42187443	2.744619277	5.680418892	9.849876174	11.58274874	10.63657755	5.939982409	3.399197316	4.418735927	5.651725439	4.332448899
ENSG00000066279	2.708466966	1.842012342	6.140249758	0.128377567	1.179000354	0.886493045	0.907659116	0.536503108	0.823790569	0.936356771	0.891391438	0.85331761
ENSG00000066294	0.017409268	0.00567806	0	0.030674288	0.022072842	0.010561805	0.012758179	0.020461871	0.016773995	0	0	0.006172631
ENSG00000066322	16.44342249	23.68762366	33.03664604	6.645708876	16.94101845	18.49755966	13.14620857	9.800484476	8.904003925	14.00275125	11.82447191	7.891110311
ENSG00000066336	0	0.104961398	0	0	0	0	0	0	0	0	0	0
ENSG00000066379	29.95955858	35.76545535	39.70616995	49.16551098	46.82105447	37.69306341	45.5379682	40.91364735	38.20444143	34.35097305	41.13324049	39.20930387
ENSG00000066382	72.00844123	67.13557491	92.994508	17.48873747	83.51672768	83.67790764	62.21490577	55.40741836	48.2605931	45.70165161	31.83545787	42.61802303
ENSG00000066405	0	0.013950823	0.041043048	0	0	0.038924776	0	0	0	0	0	0
ENSG00000066422	8.544344129	3.433324015	8.020157781	2.002662606	5.606782476	4.796992189	3.944700946	3.442824095	3.366762047	3.178388014	2.004818178	3.23676081
ENSG00000066427	23.9063237	35.2631714	28.06422522	17.71434299	25.55574421	30.04074592	40.22692599	19.03142096	25.76132102	36.71375265	36.7851517	34.90465258
ENSG00000066455	37.2557117	31.17185196	36.28479032	22.40535491	34.28160357	29.35275161	32.57042837	26.33914488	26.13163517	30.20660307	23.88631853	27.94158519
ENSG00000066468	8.041002339	1.121659057	11.14017757	1.067192871	3.036772011	3.20017832	2.660264643	2.520152038	4.779996663	3.52614017	1.275494008	2.302280381
ENSG00000066557	88.64082059	48.01472846	77.22729106	37.13470988	65.23025122	46.7257645	46.10282328	45.23388847	48.19351891	37.53904316	38.20367537	44.00910774
ENSG00000066583	151.4484962	112.8997332	112.4170673	88.81024057	104.4634461	97.72602102	75.99070933	75.47481921	77.69997065	156.8574464	155.6055666	165.4018382
ENSG00000066629	35.23330358	29.95853032	41.89197895	9.839170514	20.94142215	23.70183797	24.33015228	18.33824621	21.05942512	13.83957268	8.592850643	13.14204055
ENSG00000066651	31.23409007	27.7005103	32.41004166	23.14099535	32.71514735	25.53725401	21.9972531	27.61503977	26.12628114	31.16745377	30.408031	29.12196042
ENSG00000066654	37.06846661	30.43437248	24.93395704	26.12193222	39.16488657	25.36485225	29.97842155	32.30715899	28.10733375	30.16564492	32.88656147	34.04244115
ENSG00000066697	80.62557362	72.28756033	94.95850044	62.50386409	81.39924611	82.97923655	78.71402748	73.91395473	84.66135314	71.22618394	53.61168098	51.37503562
ENSG00000066735	6.541037769	1.245989953	8.183250971	0.669702539	2.160712981	2.256579959	1.734200234	0.918393156	0.944178499	0.673983654	0.596830115	0.419481457
ENSG00000066739	3.927948664	2.933111045	2.959431326	1.13296235	3.692229623	2.297718489	1.755065609	1.599391641	1.78225046	1.688042691	1.11268538	1.965249818
ENSG00000066777	32.24185967	18.87555682	24.03515797	19.03273611	31.00974839	26.63853117	25.30835064	26.61348279	26.52420053	20.52393558	19.31827547	16.29411694
ENSG00000066813	0	0	0	0.11265933	0.013219803	0.571378111	0	0	0.204802442	0	0	0.421756601
ENSG00000066827	6.432367717	2.594270605	4.651526327	2.027367769	2.912528646	3.2884482	3.264421584	1.815199993	1.372917545	4.173573718	3.624841573	2.744187122
ENSG00000066855	25.98832354	13.56353699	21.30339999	5.712168891	10.041438	11.85681175	10.57440672	8.844512095	7.978462284	3.797550212	7.563002542	5.644274004
ENSG00000066923	9.40265088	6.08747437	7.5646041	2.757521929	6.152021479	6.824952396	5.662251846	5.50407169	5.44952387	2.905447619	3.905748181	3.946413236
ENSG00000066926	29.82339753	30.51953705	27.08325665	12.20077969	12.72854592	16.13456099	17.04640309	13.54552963	14.63087301	24.3179547	19.35966208	21.28809688
ENSG00000066933	27.43513335	13.93761001	19.90538854	9.864405482	16.7641373	21.01576056	18.46242269	20.24161164	13.08963859	13.53026407	16.56947414	12.16824007
ENSG00000067048	0.01599886	0	0	14.57135247	38.26228149	34.55662993	36.84657381	31.31488663	25.58788082	0	0.058969917	0
ENSG00000067057	18.36507647	35.26282349	46.2236893	4.155665467	12.72373014	9.371412416	6.542880409	11.22986047	3.455556096	9.466279313	9.849016253	12.02038917
ENSG00000067064	216.1922343	129.3782765	163.9923275	132.7363788	193.8612299	141.0387436	148.8721908	155.372428	151.2530196	150.5078404	154.0222799	169.5271777
ENSG00000067066	1.944798377	1.63901133	3.406440185	0.366607132	1.837913463	0.845494299	0.067199596	0.478979319	0.148066255	2.955871034	0.906356959	0.136258629
ENSG00000067082	122.4937427	101.3754745	106.3682659	96.52440456	134.6165456	147.3980976	90.28138969	96.99814069	101.8248751	113.7249083	94.52856322	109.8502095
ENSG00000067113	114.2713132	112.7046366	97.89403045	82.65502475	103.1383009	103.2780016	76.45012176	89.29458826	99.56454344	125.9576878	137.9849974	132.5462525
ENSG00000067141	26.72079752	19.43146118	23.73368545	6.484911524	21.27243688	22.50997289	18.50373051	10.83077549	14.31134166	16.23804636	13.08534232	14.69447608
ENSG00000067167	48.35297249	36.19444227	58.37512631	30.01102303	54.86706337	38.32013341	32.57632442	27.36529849	29.56624301	34.31791769	26.643437	30.06626941
ENSG00000067177	3.947480433	5.292355021	5.298838065	0.507562121	2.582381576	2.390453775	2.23302687	0.960896297	0.914049445	1.314246784	1.010924076	1.350071926
ENSG00000067182	24.95155974	20.72909097	41.09882923	6.72699524	23.33308293	20.01016466	15.87915958	10.76376747	11.64722669	19.48961168	9.751516986	12.17169178
ENSG00000067191	68.92714245	58.34685468	54.41111628	11.00888132	35.98551311	38.40062211	39.867127	26.3067876	27.73868585	25.93975551	12.29995929	14.80637928
ENSG00000067208	4.395727459	5.950209256	10.45451436	3.426232619	8.690020474	5.892682394	5.395547739	3.214665332	5.994613408	9.773531862	9.921563629	4.641519089
ENSG00000067221	58.87042505	76.58381424	44.4726769	50.18634396	47.7098466	60.91583827	57.57313028	53.46513253	53.38280478	45.02473961	33.80162742	36.59951692
ENSG00000067225	666.0474471	769.5854358	886.2005714	329.8977953	397.9157073	435.4558891	459.3984266	447.2294516	383.0593211	397.0390107	307.4324817	351.3468218
ENSG00000067248	23.07754677	22.71079286	21.23664653	28.32369145	28.74351863	28.47310469	25.85063092	19.19384647	20.23370496	25.06960341	34.96150904	29.22107948
ENSG00000067334	69.62071993	62.32971466	58.60411292	59.32079252	74.41252171	68.05768183	69.36663965	70.59973192	71.81149598	68.59719718	85.02080359	80.1613995
ENSG00000067365	35.26218488	36.69621153	34.22513823	42.05376187	43.320184	46.87032199	43.99352262	39.28392646	45.34038363	41.37751092	36.5472793	43.13728562
ENSG00000067369	54.1331248	43.10251625	56.39304508	24.64990942	43.46279223	42.31198229	45.03983108	39.04370156	35.07762602	36.6307397	26.80188354	33.32454754
ENSG00000067445	183.6350811	196.9903638	159.313788	62.22603105	100.2819136	121.7110783	120.3478545	89.07954247	98.10147486	87.75208786	53.67487273	67.40668443
ENSG00000067533	16.08290334	12.0329584	19.863628	15.21289842	29.52384881	27.39276115	17.6102184	17.84145193	20.11980033	14.24279826	23.33044962	17.19978118
ENSG00000067560	446.5771199	309.5009998	490.430354	225.5775485	372.9242034	327.7213736	301.0609927	255.6820513	280.8593184	297.2460506	267.0170249	264.0618041
ENSG00000067596	33.05978407	27.34555247	33.00167743	19.01205124	22.31454556	24.07047429	29.97623719	16.39387394	20.11343442	15.09176626	13.01229021	14.2800186
ENSG00000067601	15.74403513	21.36753645	15.1251307	21.23791073	18.1505131	23.16508176	20.95895405	17.42534046	23.77115481	24.47842647	16.37499698	25.21308656
ENSG00000067606	99.40135583	131.5414971	85.12852163	105.9962761	96.8908677	111.9019741	113.3559306	110.3002529	106.4271079	78.79068338	60.96760007	72.95582123
ENSG00000067646	0	0	0	5.930018999	9.006103354	8.164475365	7.164574292	5.12095838	7.919008566	0	0	0
ENSG00000067704	47.56929351	48.66506543	46.55334442	20.25611157	33.42534039	36.47473492	36.17986448	29.22361795	33.08921159	33.25008553	29.48767539	30.54139143
ENSG00000067715	221.7900118	209.9680169	160.74186	193.7788955	208.6800539	188.3189651	244.8521267	242.3745071	244.6814528	184.8721857	194.5214882	195.8614326
ENSG00000067798	32.31671927	15.10374068	23.75270575	14.53597628	33.09601771	27.62223806	24.33454802	15.70698023	22.2309036	35.25352875	24.60200856	21.89102613
ENSG00000067829	95.11549552	129.540869	115.9598994	176.3659734	120.8634107	145.0918199	145.8121847	173.7211373	150.5268671	135.5866451	144.9085639	147.9520782
ENSG00000067836	109.0083924	159.0493517	117.6464671	193.0874365	149.8260646	156.5485085	196.0162327	204.5226635	189.5095193	157.9876858	128.3380238	142.5581862
ENSG00000067840	28.63934303	9.257568566	24.27119467	2.886724799	5.097803328	5.998826657	5.178777688	2.769966801	2.967101609	2.90448403	2.392128262	2.180046076
ENSG00000067842	1.049908442	1.370488625	1.854625775	0.157534419	0.358016068	0.694312388	0.769300476	0.510177278	0.161804453	0.107577422	0.267108664	0.075054071
ENSG00000067900	13.180806	7.298389657	11.5005815	3.87495136	11.79432096	10.3798963	11.26240739	6.820685613	7.638363717	6.926527405	8.027214225	6.943113686
ENSG00000067955	56.66755699	49.39676005	49.25617656	24.57997946	49.62898671	51.0502347	59.36489095	37.83772618	40.5339749	43.75858154	31.03525238	24.50069923
ENSG00000067992	35.35307444	39.46952559	14.55817716	6.273287878	11.62008745	12.60558932	10.96426806	11.17461298	9.573521912	24.43881577	21.72230666	21.69716339
ENSG00000068001	65.70092746	90.29285802	94.92171808	95.09393362	73.13910419	86.30035821	98.36516187	102.3899282	92.6450186	79.74640285	63.56728811	76.40185054
ENSG00000068024	8.036205191	3.625069276	9.277424	1.242101454	4.549835157	3.600494975	3.787598532	3.481585399	3.002773151	1.747169324	2.004287751	1.889735107
ENSG00000068028	30.09207982	45.85893186	41.67116846	40.53132919	42.97619373	43.78490166	38.71149794	38.24213433	38.0214223	34.94018894	31.05930399	35.57104097
ENSG00000068078	6.029549261	0.840176522	8.70430643	0.270884718	2.149214233	2.830988569	2.229620496	1.166099297	0.707758214	0.37739163	0.827837958	0.461506237
ENSG00000068079	0.942418404	0.388858336	1.054573087	0.6309515	1.435575582	0.446535605	1.56519629	1.617517048	0.459740542	2.140741392	0.765931228	1.962951177
ENSG00000068097	16.10591751	12.31499984	14.79776559	8.115185071	12.03559307	12.79176309	16.6194912	15.05780908	9.907024579	9.299315697	8.300521047	11.00406535
ENSG00000068120	46.44150143	59.80623596	47.82500555	33.20498935	44.57135389	45.89301235	41.14497917	42.37780643	38.89982383	37.62799448	37.16196477	39.55040143
ENSG00000068137	21.14805962	12.82655256	29.23692538	6.691080072	14.4794691	16.73004048	16.35846661	11.26289035	11.31437201	8.994435345	6.844737849	4.663504492
ENSG00000068305	25.70734265	17.51466238	22.55932254	6.331467197	16.62992984	12.80298127	19.30756668	13.20543536	17.02668131	12.92966592	8.633205234	9.977007709
ENSG00000068308	84.88745574	64.47126196	51.09791787	25.83387703	41.76492577	45.58859957	42.76746063	36.54861381	37.03197516	72.20265645	50.07974548	54.77976622
ENSG00000068323	42.57834803	16.6544486	20.17412257	3.368390704	9.011950818	8.812517095	7.550461026	3.434629665	5.616107304	7.138746801	4.770363462	4.351716766
ENSG00000068354	31.39873123	33.77352062	31.21843498	20.78956632	26.15096335	28.16985267	29.06483362	28.15323107	23.93168884	22.04589723	15.25362986	17.29575113
ENSG00000068366	201.1724162	125.3242976	58.33727561	15.05641802	45.82703946	42.54142149	39.11431432	32.20779389	35.66584769	66.94221906	49.3678858	58.37060536
ENSG00000068383	42.49096443	41.16457635	41.58940803	33.42504177	32.60883102	33.81495696	40.30695818	35.2467417	32.98696199	29.61231332	16.73551054	18.4937939
ENSG00000068394	52.29164673	59.73766136	44.14377417	63.8521751	58.60034445	58.11586519	69.26248943	74.05063231	62.26510259	112.3212599	111.4701022	134.3986247
ENSG00000068400	85.60089499	60.50509293	42.4339267	33.94494132	39.73527962	46.34922302	58.60178909	45.97401806	43.56897205	79.6647862	74.19920375	72.5948154
ENSG00000068438	80.49299797	97.31126842	81.61223269	94.8537976	95.80308765	96.71178325	99.22380786	94.66146619	90.98011593	84.57924816	72.16017968	83.65943905
ENSG00000068489	8.124900648	9.750603733	7.303249184	6.665263783	10.85056426	8.328554751	10.38082121	7.986737575	11.85778768	12.37732482	8.235860022	9.537246846
ENSG00000068615	279.4807542	258.247175	248.5526376	120.8580185	204.7900571	207.7322467	235.1448372	177.8391865	211.5290086	163.0558948	105.1976591	125.5906815
ENSG00000068650	11.62943246	8.486035148	11.28538398	1.382244641	4.582318352	5.200780849	3.107227144	3.165234456	2.498544268	2.952893746	1.990679541	3.294077033
ENSG00000068654	5.860325641	6.798892104	8.610984924	1.348880448	4.883170699	4.481151978	4.8985267	2.54755138	3.49436065	4.620888715	2.399259966	1.990800432
ENSG00000068697	252.6332394	272.5561678	242.941054	266.3062795	271.9417853	246.8545964	241.1476175	236.0982527	229.7128832	237.8584966	242.9967738	240.0985841
ENSG00000068724	2.343715561	2.002400909	3.738404808	1.129967914	2.567341255	2.009157424	3.056657141	2.398239831	1.108881767	0.911805447	1.15301959	0.826614199
ENSG00000068745	232.9586357	313.6031781	254.5282301	519.5730728	350.7058087	358.3835723	448.9176833	503.6827962	466.3619156	364.8318231	376.4304914	414.8914483
ENSG00000068781	2.258100279	0.26286647	5.304455616	0.943137263	0.53425136	0.679360777	0.92355769	0	2.018206276	1.307257883	0	0
ENSG00000068784	14.47741318	13.24959321	11.95383859	7.255363675	11.14533491	10.77000354	12.46347751	10.56678035	9.459864385	11.94029662	7.322564534	9.294114601
ENSG00000068796	156.2314082	81.23270427	117.626009	73.79166394	117.411003	97.04891797	101.7272716	74.82995288	85.10025077	73.57881979	77.26192342	74.75346679
ENSG00000068831	4.7564092	9.42800788	6.592462851	6.397603973	4.464829344	8.318356331	6.364212172	5.965919863	6.120769786	8.650837803	3.906506112	4.09309234
ENSG00000068878	11.44662867	7.786433322	9.727851463	10.88150431	12.52022837	11.56971235	10.3351069	10.61862971	12.41670485	10.76564047	12.79691762	12.17282963
ENSG00000068885	12.74322413	7.213142481	8.527896827	4.282870486	9.09624756	10.52676206	10.41556083	9.799545101	9.138961374	8.965723794	5.863902724	2.510095912
ENSG00000068903	79.40234546	103.4622686	85.51203665	91.9935211	77.31463969	81.18211409	92.49183516	92.48167781	84.88022141	76.40144113	71.08484631	78.95734948
ENSG00000068912	33.90364332	25.5959146	32.69555794	18.70642275	27.33966402	26.54253126	24.07894859	20.05444733	22.62769242	25.7228056	25.85655179	21.33376245
ENSG00000068971	92.24551587	112.1844711	97.92240508	33.49148015	70.19172566	86.63717814	79.34306836	67.48350373	60.21130635	48.03803104	38.89109849	39.55338066
ENSG00000068976	1.991847506	1.722202815	2.020759427	1.36700947	1.08764046	0.632989744	1.538101404	1.088327173	1.494530319	1.821863878	1.325662111	2.612296272
ENSG00000068985	0	0	0	0	0	0	0	0	0	0	0	0
ENSG00000069011	0	0	0.071414944	0	0.13339157	0	0.289786422	0	0	0	0	0
ENSG00000069018	2.567592948	5.386932289	1.11127149	0.311787114	1.568108236	1.266910924	0.353656706	0.070232701	0.393591731	1.31487724	0.585388084	0.863485374
ENSG00000069020	4.857882747	3.248295803	8.042312569	1.80166908	6.853863125	8.52052272	3.106744394	0.939949868	5.579767646	1.761477553	2.08601069	1.43398633
ENSG00000069122	0	0	0	0.007213381	0	0	0	0	0	0	0	0
ENSG00000069188	3.647598289	2.238278826	5.293646615	0.398994772	1.859357361	1.698515542	1.22194645	1.33537438	0.724778854	1.106572574	2.229545388	2.549949762
ENSG00000069206	0.063034551	0.013937353	0.046506157	0	0.053918611	0.042666654	0	0	0	0	0	0
ENSG00000069248	36.15380743	34.18472242	35.30262247	12.42750926	19.49065937	23.69507776	19.82578438	18.77821605	21.47273215	18.75626365	10.58375423	13.03508372
ENSG00000069275	37.97332514	20.78216094	36.10364954	14.63377458	34.41436916	28.27243866	26.30243979	23.29189674	24.10987487	21.82749379	25.66942183	21.29925693
ENSG00000069329	183.7066685	177.7968046	164.7846985	135.295378	151.1806011	167.9919539	158.0098667	139.3604587	142.1159857	140.4466692	126.9547646	133.7427784
ENSG00000069345	122.5034018	121.3860148	107.1998751	96.64980883	120.54262	106.5846946	137.7123978	108.5680746	118.0716109	119.4057414	88.73312295	111.4794039
ENSG00000069399	0.497366749	3.500108401	3.858783268	1.408327795	1.871441574	1.492893101	1.915410333	1.310718414	1.859653284	0.423794845	3.728809559	3.563730962
ENSG00000069424	11.89251453	6.687845674	13.21650868	2.416204416	2.430618782	3.304265013	3.572182139	3.923826368	1.798891951	4.718877195	2.687262876	3.036009429
ENSG00000069431	0.401869234	0.432390764	0.460231635	0.094738259	0.536085545	0.533394533	0.407099843	0.380036788	0.348362608	0.336329291	0.209876412	0.180908329
ENSG00000069482	173.404477	53.40637492	47.39274599	257.6015819	583.8799399	472.6971772	71.56564274	51.36824124	79.67038803	124.8846199	126.3414264	103.9252018
ENSG00000069493	3.714723503	1.046254002	1.810821608	1.126496936	3.123861222	1.941099538	0.918234782	1.484877944	1.473194039	1.792363668	0.645578779	0.296117398
ENSG00000069509	126.7511305	121.3818979	48.38579358	81.44879371	72.35911747	67.11198742	63.64227139	83.69224408	60.56573667	136.471919	157.9875786	149.5593601
ENSG00000069535	2.540783968	1.886010751	1.599621985	0.390217971	1.753672971	2.082548216	1.482691434	0.7423891	0.491299639	3.168761087	2.503715823	2.372803573
ENSG00000069667	21.51543845	17.04381663	13.63418287	18.78191909	30.81691946	33.5842929	26.98134717	33.15331701	26.3074381	26.4969994	32.17837152	31.08627814
ENSG00000069696	0.296222881	0.113164688	0.70464003	0	0.336477374	0.241093435	2.884846802	0.139702845	0.156028965	0.075885812	0	0.087197064
ENSG00000069702	1.04851913	2.180250804	2.644751747	0.139503364	0.29701583	0.44019182	0.240343398	0.446885351	0.144760858	0.092716586	0.117395828	0.218491438
ENSG00000069764	0.2144711	0.639046095	0.430328808	0.106661386	0.13751363	0.204683022	0.268403413	0.663628436	0.123249995	0.238161362	0.205678696	0
ENSG00000069812	0.32671227	0.63332502	0.678848797	1.680041526	3.561704474	2.033545407	4.935558723	3.611166896	1.007154442	1.387860866	0.302426851	0.261558563
ENSG00000069849	280.1930519	293.2825275	324.9841511	243.1038839	304.5661438	298.8057667	227.3954717	185.4596614	197.822327	231.4650619	201.6992658	217.0900321
ENSG00000069869	31.92682502	12.64133565	20.14534913	10.74991345	28.70009808	24.54602088	21.977254	19.82673757	18.79920048	23.6560818	23.36821955	19.0659475
ENSG00000069943	7.597483552	6.788008532	6.970911406	7.21421614	7.005459636	6.503881659	7.391980362	6.200871782	6.397192149	8.295389275	8.042029001	8.310619566
ENSG00000069956	144.4101791	85.80792181	119.052132	42.02901172	79.57252331	70.78619668	66.22118492	53.13259618	61.20879967	51.57521236	38.68196211	46.58580668
ENSG00000069966	87.50185158	95.75195184	97.33776638	68.37777204	88.67937167	90.56790356	80.15025198	88.37085764	78.78532001	94.27608757	76.25215433	89.55202443
ENSG00000069974	1.420371802	2.880401191	4.252438311	1.215407968	2.403117404	2.188991216	1.155832861	2.646120975	2.292297911	1.581657321	2.156417912	1.240790995
ENSG00000069998	66.19555682	93.09786429	72.10129178	83.07197653	76.74067261	83.55206975	71.08471192	79.47055041	70.98664951	75.58878438	71.37594503	87.16570765
ENSG00000070010	72.87822047	100.6230181	79.75566427	139.5982922	112.7769274	100.7814138	121.6389849	124.3827052	122.9610713	123.1698735	128.1606416	141.2578915
ENSG00000070018	13.48553416	15.15238698	11.91552081	4.874688835	16.05100623	20.07028949	12.15022272	9.679555508	10.80537647	7.753592048	9.218566199	7.757979064
ENSG00000070019	0	0	0.2329463	0	0	0.229292229	0	0	0	0	0	0
ENSG00000070031	0	0	0.281027904	0	0	0	0	0	0.508951219	0	0	0
ENSG00000070047	16.66982239	13.33146869	22.08606823	2.293371742	7.372085058	6.9760881	7.082441534	3.73372509	5.058112088	3.615910445	3.230831406	2.121608056
ENSG00000070061	60.54068181	51.45589042	50.8453389	17.64840094	34.21572913	28.62439281	32.64256157	21.96285328	27.49849336	24.81511962	23.91077589	24.77259428
ENSG00000070081	36.33004292	51.36602647	55.81071642	42.59921933	68.73349019	58.26934596	35.17196157	29.60882974	43.08522272	53.82128418	67.08634857	61.60411175
ENSG00000070087	266.9299629	167.0044734	254.1238785	58.44542886	139.2867478	122.9159713	127.1843449	96.82462695	94.58353508	80.51200512	70.31804416	69.61986271
ENSG00000070159	15.48981688	24.07487719	6.254393813	1.1501755	8.123131061	11.09698869	3.225610312	2.628080791	3.335430638	7.112643714	7.928823755	7.634357651
ENSG00000070182	3.92198012	3.437370239	4.416425411	0.552569964	1.516789959	1.634089999	1.776694151	0.79843238	0.751801176	1.384758702	1.24431708	1.141867563
ENSG00000070190	0.074708515	0.068423964	0.242653567	0.014631297	0.106094505	0.116551895	0	0	0	0	0.026948814	0.088239701
ENSG00000070193	25.20993647	27.11900419	13.02784846	6.735651814	19.70295263	19.87541353	14.78308022	14.27093965	14.08902862	20.31999984	20.00934566	18.72657651
ENSG00000070214	7.999007182	7.114972842	4.713760127	4.063335584	7.745162192	5.575520008	6.568420071	4.443150672	7.118041724	5.21774009	3.506814026	4.007634162
ENSG00000070269	17.67497713	16.5591656	33.50625412	12.30631082	17.98068307	20.76294314	18.81445748	18.38461941	12.64796449	17.44028475	14.86266242	13.87056998
ENSG00000070366	18.17170575	18.61923688	15.58309444	8.569708938	15.47786409	13.63014907	19.10939015	12.47844426	12.92362276	15.27810507	12.0892524	10.648393
ENSG00000070367	204.2095663	99.51717164	146.1351313	53.96345561	129.6705746	97.67404643	102.4536628	79.29637844	87.53250588	89.54114482	63.80512918	70.40216498
ENSG00000070371	4.950365776	6.20738939	6.972038389	1.727013044	3.31814856	2.127816999	2.807488976	3.213799901	2.011926069	2.165589613	1.467302277	1.793890473
ENSG00000070388	0	0.030118027	0.187283371	0.100754902	0.153382367	0	0.069870457	0.074624502	0.139003771	0	0.052016796	0
ENSG00000070404	20.67863402	21.18290001	45.55487327	11.70450666	29.0521972	19.35193383	13.31977673	13.89461378	10.61561282	13.00925374	5.517995296	7.969836324
ENSG00000070413	102.1873807	91.14101655	115.1211019	23.35676391	59.80568565	64.22423143	69.84119269	43.59648224	43.16386184	39.57824658	23.06231395	24.15886576
ENSG00000070423	50.00874552	49.32318115	62.26340423	41.88478462	57.16239927	52.58356943	40.66685177	50.92596102	45.28204454	44.05844885	37.67916631	41.72529702
ENSG00000070444	2.229798832	1.311003629	2.519596062	0.501679044	1.591818974	2.290660333	1.709574246	1.154748264	1.098427842	0.903304952	1.101666772	1.240879681
ENSG00000070476	28.06284792	25.23502357	25.24283159	8.920385238	18.51613594	21.78512929	16.69734528	15.03729474	16.19539421	16.84723634	8.537908525	10.62885578
ENSG00000070495	22.27047188	20.89613322	27.42412649	15.82489065	17.73287247	17.54097281	16.11678456	13.21943172	16.92918577	17.3105216	15.0866988	15.3600305
ENSG00000070501	130.5606488	129.7692148	137.9153021	216.807556	186.6192824	170.3322303	177.1214004	190.3440699	178.4659389	135.116434	150.0941101	143.5091492
ENSG00000070526	0	0	0	0	0	0.066681743	0	0	0	0	0	0
ENSG00000070540	21.29342778	31.43658784	24.21377722	30.95462434	24.63639599	32.00345627	35.41245408	23.4542841	39.36651993	26.09831075	20.56782668	19.09096494
ENSG00000070601	5.250475952	3.000599037	4.711605884	2.96175514	5.296140923	4.766515693	3.844742519	3.695987241	6.094457636	5.909704007	2.588254453	4.493053159
ENSG00000070610	108.5132286	116.906321	109.6527208	67.3822387	96.45110973	96.59307262	105.8976934	102.2145862	94.74195268	90.885107	54.73109158	79.66079081
ENSG00000070614	35.21755831	18.90861349	45.19777945	2.63037361	9.929465313	12.89389048	10.02252107	6.331301428	7.734993161	9.153505181	5.055809045	6.63753828
ENSG00000070669	564.5061107	406.8993911	427.074737	498.6983975	437.2111203	441.4982761	441.4862809	359.191945	379.6995297	391.0045887	365.4882095	355.3201129
ENSG00000070718	35.90772644	40.20423475	39.69002299	28.90465651	31.43288683	40.66604674	37.20663663	36.7902083	35.16919244	29.28972074	30.39041599	33.63767281
ENSG00000070729	1.399544603	1.043545242	0.655912817	1.297354415	0.669307341	0.538053812	0.376667793	0.592165237	0.719314623	1.516409187	0.572503237	0.216465631
ENSG00000070731	0.586947288	3.015336949	1.201581291	0.106398202	0.430467944	0.352043094	0	0.187218743	0.157715072	0.288296432	0	0.888194386
ENSG00000070748	7.938395775	5.600253434	12.76828113	4.229806266	5.999220258	6.961929666	8.540941511	6.432532276	5.748814012	5.767649424	4.967944926	5.205184808
ENSG00000070756	121.0902642	64.60261438	117.1460944	74.76609382	115.3589849	109.790303	71.49306678	66.4514581	81.04011392	69.04335246	118.6846784	84.13533286
ENSG00000070759	0.580982786	0.675656112	0.973771899	0.016746366	0.474910115	0.174392654	0	0.100244822	0.109020329	0.523712055	0.154434447	0.66341679
ENSG00000070761	140.808116	203.7695003	139.2363097	250.8177354	169.5977728	186.9243645	183.058451	205.8025427	201.89045	212.5910178	218.1743267	218.1740518
ENSG00000070770	9.567751722	5.76538415	10.41150443	5.012839621	5.359823997	7.508074829	6.917434102	7.317919907	6.235500594	5.017512796	7.617595338	7.058610328
ENSG00000070778	6.926028904	2.920410446	8.01572134	2.685534276	4.138317102	4.134055505	4.38811868	1.847993495	2.446232786	2.551452942	1.444753568	1.440893461
ENSG00000070785	48.17347202	60.07655764	43.96327558	72.52967358	59.51576488	62.01730023	65.3155982	80.36851707	72.18702736	76.69883793	84.62532455	97.47332213
ENSG00000070808	1.924683792	1.44230527	0.801164719	0.52740377	3.371731506	4.197009145	0.633982953	0.481775775	0.466343294	1.436298161	1.603018907	0.505966073
ENSG00000070814	29.07170487	27.47061894	42.95256243	7.30350541	17.82755535	16.74763882	18.18344629	12.43934105	12.72645464	13.13820495	6.73305758	8.858969573
ENSG00000070831	428.5051931	392.971421	310.7254128	545.725665	579.3722626	543.2719388	587.1067767	592.3878617	586.3008768	456.0353929	516.43831	528.837334
ENSG00000070882	1.003269704	1.310900488	1.824395871	0.060015072	1.611822342	0.303828616	0.434983452	0.148670371	0.363131011	0.868294101	0.232621181	0.811589847
ENSG00000070886	0.718457227	0.865520443	0.423603639	0.153249695	0.035752507	0.668179335	0.127462736	0.216250874	0.45680003	0.278043362	0.568556459	0.095004545
ENSG00000070915	0.023277776	0	0	0	0	0	0	0.03916893	0	0	0	0.168339144
ENSG00000070950	6.274937159	4.491396382	7.371542167	4.851244746	6.722470541	5.51413957	4.89510574	4.813890512	5.600669772	3.6531296	3.735919525	3.285490834
ENSG00000070961	300.2231166	178.5870966	184.6826481	135.6752468	297.5309088	215.5608288	195.0137154	184.5578326	200.421678	176.8546256	188.8406246	194.3325797
ENSG00000070985	0.020297475	0	0	0	0	0.041981659	0	0	0	0	0	0
ENSG00000071051	66.64426534	71.52432806	74.92448532	39.34030607	63.91573678	58.66958351	64.22042331	55.32940955	61.27721066	52.4457524	31.57622007	40.59636513
ENSG00000071054	141.391426	90.2615568	149.1199871	42.78549244	96.05478751	97.86893017	103.5478522	79.30664566	86.49412798	76.94730955	71.58054866	67.37452748
ENSG00000071073	31.77753585	17.80870984	26.31211987	7.072234915	24.38029186	24.94413138	22.34816778	14.3679471	17.36756884	13.52616767	11.2926036	16.00779981
ENSG00000071082	540.6807032	732.8415425	583.4112555	782.4076676	944.5919018	865.8911446	749.3820453	748.861177	773.8161488	653.3004605	714.7026209	634.4395324
ENSG00000071127	223.529793	207.9951561	260.8175892	105.1988974	151.02456	161.6870766	154.8366419	124.1278505	135.3429871	143.4846328	92.02247181	109.6584616
ENSG00000071189	17.51128466	13.13707826	17.75881992	4.507158369	12.66312857	8.779548996	11.62881331	7.557455647	5.664291413	7.191563038	6.792933164	6.565558246
ENSG00000071203	0	0	0.194231967	0	0	0	0	0	0	0	0	0
ENSG00000071205	2.041724554	0.394194757	4.312246423	0	0.795198215	0.388235752	0.58404039	0.257792965	0.101110719	1.539825357	2.259350159	1.534195139
ENSG00000071242	144.532554	157.794424	130.5549617	48.84148003	88.06495486	99.11762334	122.1482655	71.39379694	85.56882473	54.29277604	31.57311356	39.93197431
ENSG00000071243	32.21318101	23.54432763	35.29141583	18.31363004	29.97219191	25.45021059	22.23694836	24.27713569	22.68495863	22.08455821	29.19668442	26.46842799
ENSG00000071246	23.21690868	23.86356123	24.24210372	9.797135571	14.48864764	15.17737529	18.30951609	12.61796249	13.0795515	10.27557529	8.36264257	7.634848011
ENSG00000071282	22.09939178	25.28121685	71.14431588	5.735714539	32.74985768	19.30912928	4.87979022	3.785118202	5.451887019	11.72915859	2.953122002	6.67304843
ENSG00000071462	76.47736005	100.2155098	112.1059606	98.48216785	105.0696771	100.1155878	94.19718891	108.8638752	101.7844298	100.3033479	111.6875964	113.4089266
ENSG00000071537	26.58348853	23.11976639	25.07394142	4.994666543	13.57476943	10.77320659	9.933188619	7.387327057	9.893102593	7.223128236	6.995598624	6.816251055
ENSG00000071539	8.977066011	10.32437315	20.86835517	4.289164199	11.49273528	8.959886692	6.275698007	4.981082817	4.648908562	7.135767847	3.074635394	6.765876625
ENSG00000071553	285.2349238	310.2588133	288.2363478	160.1265789	220.1888404	238.9455654	243.8173414	200.769751	194.6266615	192.4217744	149.9757984	171.8076076
ENSG00000071564	46.54815023	31.43183226	85.60826827	6.462949309	30.56449371	20.70490938	25.90492409	11.76403683	13.46987319	10.49107528	9.023890223	5.786317255
ENSG00000071575	168.5194297	118.5972293	135.7614281	68.73460563	115.6285811	103.5336204	92.11407349	78.95739048	70.83432376	81.42998279	86.02941591	75.35516417
ENSG00000071626	11.73985088	4.268227801	12.16178401	2.521399493	3.560052565	4.04291494	3.081076751	3.163319761	2.369530835	1.217661006	1.756676085	1.319004461
ENSG00000071655	43.119122	41.25693908	63.03236339	26.03840689	37.3946115	35.47056673	32.18574798	31.62472062	31.13224383	23.24223082	22.6880127	25.36940778
ENSG00000071677	0	0	0	0	0	0	0	0	0	0	0	0
ENSG00000071794	44.97315719	50.70256057	38.35587711	45.30570843	85.88544994	69.62637803	60.74038921	69.51094928	66.16589599	70.29143143	97.92961967	75.62608187
ENSG00000071859	86.61273349	102.2207438	112.9827092	98.55722508	124.5223081	130.8310679	105.7230779	102.4892215	102.6689694	95.34912368	75.03153653	83.13975701
ENSG00000071889	29.24920003	46.29218712	27.83362409	26.6557832	33.12511703	33.73070248	26.0290827	29.56634042	24.87436109	28.74308522	28.23741021	28.23068592
ENSG00000071894	59.17030797	37.3756638	57.55101203	17.61228698	30.39309786	32.8556011	29.83784808	33.48026813	29.60598617	26.85576264	24.4178158	19.98516682
ENSG00000071909	0.02628451	0.017713748	0.070631986	0.0405875	0.081902253	0	0	0	0.028275807	0	0.070857008	0.046875635
ENSG00000071967	0.751487115	0.705762374	5.719210689	0.146785542	1.47038015	0.602303372	0	0.359327953	0.547337644	0.731191133	0.201818868	0.107469919
ENSG00000071991	0.489358299	4.234286253	13.4092619	0	1.052894632	0.516308761	0.172951181	0	0.077134382	0.187510766	0.157679682	0.031260616
ENSG00000071994	88.47993778	76.1202853	98.21458354	92.86571121	99.85970863	90.3940666	102.6665612	90.47327877	102.1982019	87.81782359	86.00471807	88.10387681
ENSG00000072041	35.50568289	22.07513343	41.17150195	4.734556028	16.85224582	18.98104172	10.18845949	8.94550154	7.486664479	10.69710213	8.468897375	7.813132763
ENSG00000072042	184.5735345	215.0595095	175.0191159	289.0969733	236.2762873	232.2606973	237.2357342	255.8487862	240.5395427	252.8361351	225.8096914	255.3069437
ENSG00000072062	21.52914857	6.045766033	25.19119193	1.412762127	3.052406253	4.225749705	3.479168137	2.527980435	2.495765796	2.530533168	2.50941225	1.174575613
ENSG00000072071	8.093322175	3.337195735	9.351384017	1.323407439	3.200811477	3.887129663	5.795234174	2.291809059	2.571378383	3.820483835	2.86818242	2.062697807
ENSG00000072080	0.538232794	5.82960238	1.362265376	1.432723514	1.817698439	1.759335167	0.79258541	1.280485004	0.845559622	3.229279422	3.150963495	3.612715032
ENSG00000072110	76.55842512	36.82014098	210.3773835	8.183233329	67.82234231	44.76040693	20.98854735	13.72133164	13.96904949	17.3901553	10.30705342	11.77164715
ENSG00000072121	3.226609305	1.786859576	4.251133405	0.487993867	1.133687307	1.408826651	1.094467398	0.763747357	0.60327176	1.04507585	0.607088124	0.470298029
ENSG00000072133	10.31891857	7.768845842	4.802157502	0.749383569	2.771113134	2.944349461	1.30992696	0.815010623	1.05649275	1.334368186	1.327366203	1.276744188
ENSG00000072134	67.90737663	53.48834193	51.67772939	67.33029002	85.54566801	69.01229049	60.11579853	55.86583147	56.76750183	62.48284966	55.63589721	59.08611652
ENSG00000072135	8.506571555	14.51052202	13.90589822	8.830365249	11.94653007	12.24956777	12.99784193	11.07888795	14.42823454	18.32693308	12.43440195	13.35069017
ENSG00000072163	1.913277362	2.682059844	7.370490658	0.017155034	2.681987231	1.24930719	0.825911139	0.703067675	0.441075518	1.381598152	1.453120537	2.457629113
ENSG00000072182	20.34244614	23.92299882	5.815743966	5.223783062	7.551351183	10.56193704	12.74236318	9.578593415	14.12886006	14.2434322	11.06199878	7.726452012
ENSG00000072195	5.864623146	6.755309616	9.470175017	2.738874701	3.880839774	4.577318992	3.231176688	3.572893231	2.18762765	2.763537041	1.239338439	1.883593032
ENSG00000072201	1.98196312	0.374154738	1.365689122	0.361606102	1.461862498	0.940475331	0.253022467	0.512796191	0.290214753	0.725474598	0.502684428	0.995756025
ENSG00000072210	53.05301942	55.4455782	56.02316414	29.90742454	45.49249027	43.05909874	44.24684081	37.00673829	43.10892431	46.7512986	31.17035756	35.8681095
ENSG00000072274	11.2838486	10.76790105	9.59817508	3.002346114	5.43599665	4.706031142	5.6794296	2.712004236	3.56947481	3.626229488	3.439927629	3.691461505
ENSG00000072310	20.92630978	16.66732304	35.3868904	4.895806924	13.07425747	9.951085937	9.566784679	6.361477914	6.588125058	5.167640098	4.362666691	4.07329893
ENSG00000072315	1.017855539	0.37870758	0.132647839	0.026176639	0.080242642	0.092611218	0	0.077489686	0.061599966	0.360986637	0.280936759	0.303987764
ENSG00000072364	49.509943	22.44901584	39.67359789	37.1248331	94.40944518	84.88797739	87.10689842	68.56391973	59.47954004	59.37717598	41.23289239	49.69601282
ENSG00000072401	61.47682616	30.67241697	57.59929594	31.82331277	48.09509647	33.85647	31.09641893	30.22110028	29.85406703	24.02078996	28.34384082	29.7078035
ENSG00000072415	5.737164988	3.402346078	8.388648024	1.617665017	4.361492316	3.041518705	4.164468294	2.820649583	3.620634584	2.195395925	3.335668309	2.639204167
ENSG00000072422	17.2226659	12.66385132	17.62587951	6.481581109	13.83977121	14.51063831	7.656408029	6.048188258	8.182268499	9.247594988	8.354720394	9.796557875
ENSG00000072501	63.1236899	80.10932691	41.65432464	20.75263806	50.56399471	48.68154972	45.23425767	44.04495162	46.63272743	104.8607628	96.417802	97.7133675
ENSG00000072506	112.352641	104.5477588	119.1091887	182.6696254	127.8884108	131.13704	129.1799864	142.6305107	133.7693788	256.5357281	289.3995005	277.9162038
ENSG00000072518	48.38395118	38.75881982	51.10922399	12.41042419	35.21677298	36.01440832	38.46347224	21.5580941	24.68264935	23.17461666	11.4748351	16.94607406
ENSG00000072571	8.049173243	3.168983687	7.76551865	1.895620504	3.837340744	3.680241233	4.308651224	4.496452258	5.618464925	3.123322536	3.657893154	4.266861997
ENSG00000072609	36.75071601	40.72924283	46.71275137	14.55916769	26.55628099	29.66463441	24.77623107	22.76341844	17.22537313	21.14176379	16.01100126	20.02501794
ENSG00000072657	0.849497103	0.280700826	0.830650509	0.625257714	0.113293291	0.132044194	1.055311457	0.408457371	0.641736837	0.16927917	0.204842339	0.560745473
ENSG00000072682	8.078636741	24.66074424	22.82408426	11.52805925	16.11464482	15.20760353	13.40051883	16.82564157	11.18604897	16.08105438	12.55033255	17.66492716
ENSG00000072694	0	0.237344942	0	0	0	0.116366671	0.052350312	0.134658142	0	0	0.062525105	0
ENSG00000072736	11.53379818	7.962687232	12.10778282	4.495631225	7.111769502	7.450737843	7.737487845	5.78638789	5.776282491	7.582517991	5.191155932	4.918508847
ENSG00000072756	36.35792426	35.73998982	36.97915565	12.55327453	27.772221	22.31579638	24.57553728	22.9113557	24.20294432	27.16549978	19.9171241	23.05703552
ENSG00000072778	89.34115966	127.0502199	124.0035889	91.5268528	125.55854	125.4569317	122.6074802	115.9617977	98.66082694	87.15517442	78.8048911	95.22951843
ENSG00000072786	7.802747575	5.650100514	14.96858937	1.31609702	6.488614955	4.164749759	6.120026443	2.049874925	3.340857526	3.739534136	1.817948325	2.290894569
ENSG00000072803	97.2789398	74.17449927	78.53266056	24.77525943	58.9939783	53.65881873	55.90419274	34.60538457	40.91472035	31.52524857	25.80560174	25.77749043
ENSG00000072818	2.648315886	4.901859275	4.729541799	3.948089949	2.99912847	3.971963548	1.856992649	2.507098034	2.768564847	2.379926367	3.878534626	5.141902922
ENSG00000072832	1723.510118	1930.849255	1512.001422	1280.923272	1468.824594	1689.124888	1909.763837	1682.294286	1709.697829	1353.749268	928.0780361	1131.169526
ENSG00000072840	1.559013729	0.743797027	2.320888202	0.527107364	0.39415346	0.958157239	1.188117078	0.474479166	1.217257587	0.305485498	0.39636511	0.841587138
ENSG00000072849	42.06413402	48.25289032	57.39460323	38.48588927	50.22841516	42.61470583	49.57382361	38.11122011	35.16392832	43.21381042	38.729002	39.55672997
ENSG00000072858	0.106740174	0	0.047302648	0.02567014	0.355160953	0	0.440414623	0.394260726	0.268234247	0.073627425	0.349369626	0.240132966
ENSG00000072864	4.278631143	3.257779536	16.567892	0.454184548	3.584220655	2.078997153	1.326638325	2.742485829	2.150193906	4.399711845	1.051149606	1.172055016
ENSG00000072952	2.355361458	1.644189502	2.288046412	0.463751289	0.887821388	0.265264598	0.647175363	0.332953261	0.487202006	0.473323105	0.141421845	1.072735366
ENSG00000072954	24.35695692	28.70962001	23.58830152	27.24437675	23.6838114	30.19591002	32.30684331	24.89201293	29.27090733	29.81025748	26.58147836	28.35555729
ENSG00000072958	194.0250108	208.9365061	208.7208703	165.8220172	176.6293719	180.7651863	212.7980971	205.1429167	190.6129446	209.4136152	154.9293196	172.5995935
ENSG00000073008	21.19536917	24.04484124	34.0988748	7.925321393	22.34179353	24.07697976	20.84668908	12.77196785	8.183690159	15.8883888	7.507947942	10.47632853
ENSG00000073050	45.03773769	50.06898723	38.41730202	40.52928848	47.45771791	48.88721607	53.5205046	58.97164306	51.35354867	54.85915736	44.5511149	53.50389809
ENSG00000073060	12.5126272	19.51017515	18.37543129	5.246537209	13.16456335	15.59186318	9.703678868	5.330551602	9.063783794	18.36134595	6.603633987	14.03475061
ENSG00000073067	0.032389114	0	0.315591825	0	0	0	0	0	0	0	0	0
ENSG00000073111	22.2523768	21.40837635	44.66711689	4.544018666	12.35932071	10.39201012	8.024315335	10.07823543	6.209375049	10.37707848	4.134664071	6.341601059
ENSG00000073146	0.057372345	0.029864844	0.330520622	0	0.164724024	0	0.139863181	0.068413652	0	0	0.190604922	0.027865121
ENSG00000073150	0.793033434	1.191594922	2.210372199	0.89768392	0.861910835	1.152810944	1.206171018	0.809051117	1.176416084	0.60232747	0.769616369	0.222682101
ENSG00000073169	13.87636575	19.34733325	13.48492506	10.23305563	14.49705808	14.1596307	10.52240795	11.70707545	11.94913333	9.29353597	8.73153458	10.78782216
ENSG00000073282	0.037768173	0.162398975	0.081367386	0	0.063215644	0	0.022065285	0	0.009802529	0	0	0
ENSG00000073331	2.233496126	0.917776167	2.014442459	0.039435946	0.972818273	0.97628896	0.32296897	0.279765852	0.437573143	0.467528246	0.139069814	0.429552905
ENSG00000073350	0.20548908	0.079601908	1.638766002	0	1.43261497	0.545589397	0.266525113	0	0.027282243	0.17856771	0	0.277113951
ENSG00000073417	2.176446752	3.042315004	2.582812469	0.677103135	1.48375329	0.710093311	3.369087802	0.769038134	2.262567241	0.318595347	0.712051752	0.255223883
ENSG00000073464	283.7167313	218.2723485	100.6107109	103.6840464	132.8677453	150.3954735	168.1882472	135.7894375	135.1685015	220.0694634	151.0723753	172.8927167
ENSG00000073536	15.71672359	17.74269702	20.78424404	10.35453979	15.84381902	11.15241604	12.26246774	9.479619726	9.905552942	8.267854422	4.906712574	12.00352545
ENSG00000073578	119.1457324	145.3204524	130.855419	107.0723132	127.8433136	140.3644535	142.0212587	139.1898368	129.1074528	120.5451714	114.2951775	136.4517466
ENSG00000073584	264.0412371	242.0906604	247.0227576	252.6585021	285.9029467	286.0968136	339.1838329	293.1917482	294.4387322	312.7233242	264.9400047	274.1630654
ENSG00000073598	0.134475411	0.246021032	0	0.112279197	0.106670644	0.207821418	0.102865702	0.226839963	0.127337126	0	0.076877414	0
ENSG00000073605	1.648072737	2.955043071	0.995793763	1.034602328	2.474020699	1.778655442	1.256139126	1.796302373	2.951908024	0.745188285	2.116926505	2.80159584
ENSG00000073614	24.42135393	22.19099881	26.39161852	13.30737092	23.19314597	25.98285521	23.59030102	24.49571522	21.88632611	19.22558284	12.93610419	13.58668957
ENSG00000073670	4.484934655	1.991080807	2.773709703	1.026129799	2.359759214	2.052929761	1.276001554	0.514441604	1.422226438	1.028900743	1.663161276	1.118329197
ENSG00000073711	15.89910336	18.87544657	13.53351156	3.609638007	8.938769299	9.695023362	11.67832139	9.204411127	7.790668729	7.783118128	4.521674537	4.647431343
ENSG00000073712	42.14154319	35.2132053	51.70062044	43.05882941	66.51218132	45.39110342	40.5422603	40.12312604	38.87313222	40.71800514	42.237756	35.19849125
ENSG00000073734	0.440053049	0.113107571	0.290363181	0.045632277	0.276266384	0.178541396	0.251194709	0.126948906	0.447758744	0.097040078	0.123823187	0.102348129
ENSG00000073737	0	0	0	0	0	0	0	0	0	0	0	0
ENSG00000073754	0	0	0	0	0	0	0	0	0	0	0	0
ENSG00000073756	0.130517531	0.125918285	0.372159815	0.009188832	0	0.14259181	0.335701402	0	0	0	0.254054935	0
ENSG00000073792	43.01153589	27.40345857	53.41404341	9.162712071	24.03951761	22.30056702	21.78280852	20.44123938	15.81430962	12.10846126	10.35249483	11.63588416
ENSG00000073803	124.1102957	106.9688073	99.66484775	123.9699944	178.5151566	173.2998596	122.8658485	121.1897908	130.0144044	133.1851852	135.4932192	128.2646429
ENSG00000073849	67.18224121	61.21410945	58.25654204	17.22534257	38.94091621	36.10370131	39.20073022	27.40482937	30.21022491	39.55628884	24.06195192	24.00377775
ENSG00000073861	0.057418305	0	0.062174325	0	0	0	0	0	0	0	0	0
ENSG00000073905	0.117582902	0.516264463	0	0	0.091751381	0.353849646	0	0.141091033	0.236023059	0.610260195	0.660927688	0.270569098
ENSG00000073910	28.36309776	20.52308991	25.82554641	18.50256459	21.68738743	35.00919081	23.51983998	23.9979572	21.32334279	25.80561984	24.23398338	15.94593709
ENSG00000073921	88.70433118	41.17285234	82.58951985	22.93827949	41.20037327	36.43354556	43.76976328	34.00104418	26.7729138	29.74352514	34.68336442	25.36748519
ENSG00000073969	239.0367257	194.5761574	219.7048781	93.76209459	165.5707062	184.2050504	151.7663888	113.8762625	133.1819966	139.4786629	100.2788191	118.3710051
ENSG00000074047	0.821299717	0.150947394	3.434027191	0.079276578	0.423656626	0.561883108	0.043303404	0.033615963	0.025108309	0.196121715	0.385785603	0.701149997
ENSG00000074054	50.97722471	36.09567906	44.6225361	7.927968742	23.13145988	21.32981958	23.11245441	13.52590574	14.4953498	11.44431657	10.32878811	8.874841434
ENSG00000074071	141.375034	153.30125	170.7523972	240.6735652	174.4116543	174.2260743	168.9372466	213.6811934	190.834068	155.1984614	168.2071466	153.5803586
ENSG00000074181	10.76948458	3.564288329	33.27599806	1.19781781	4.310868495	4.480440728	1.957649878	1.129448206	1.392973873	0.795771596	0.399867908	0.605353323
ENSG00000074201	95.29780595	111.0655787	87.7894612	113.7924859	107.4616167	111.2711539	111.2759302	120.0509056	118.2255943	123.5325759	126.1054991	127.8172938
ENSG00000074211	9.26701293	6.615217874	8.169476633	3.655951969	8.140828718	11.37028381	5.349239683	5.6484019	4.139078013	2.925451148	3.067723358	2.123093611
ENSG00000074219	11.24686388	3.904694579	22.0149364	2.058381074	5.760610311	4.854374726	2.406935176	1.929204202	1.84632737	2.05956331	2.815746159	1.061273943
ENSG00000074266	15.51613868	15.72202246	20.0023621	11.41439037	18.09192783	16.74251382	17.8415463	14.96927873	16.86084577	16.03664038	20.72948453	17.48388617
ENSG00000074276	4.127741679	3.824532559	3.245102284	0.98156907	4.070552703	3.996206402	5.540780479	3.349204126	5.272085019	2.515407152	1.261090119	7.41474344
ENSG00000074317	3.607982292	7.813648774	6.457148517	4.122596046	4.562018833	6.393466924	4.927639167	5.895437683	2.810516366	1.170872417	3.021276754	3.489330719
ENSG00000074319	257.6193396	326.6659299	231.095501	342.2604155	300.5939987	300.4685571	345.3224479	382.5169887	371.4083303	359.3014574	397.0205132	421.46082
ENSG00000074356	19.32077599	18.32612739	20.89607507	13.95328158	20.62093978	22.01795153	21.89509706	14.64792149	24.57026402	15.99551033	15.72773591	15.29996513
ENSG00000074370	1.181640307	1.791857819	1.700662002	0.122433379	0.870843012	1.131755824	0.722148142	0.545064057	0.376820634	0.583950613	0.139987461	0.170926643
ENSG00000074410	0.087151797	0	0.321098462	0.123421657	0.217507075	0	0	0	0	0	0	0.175206869
ENSG00000074416	5.604159018	2.310105185	7.834930567	0.753481442	6.121029783	6.47791719	5.750241008	1.816371187	4.062536846	2.314427083	4.99471835	1.760927778
ENSG00000074527	15.26134623	17.92853738	24.30828969	1.574232891	8.034997574	9.34091938	8.26654971	7.145825478	8.37939917	8.832760735	4.983657048	6.793545535
ENSG00000074582	55.30880565	61.87500522	51.29556228	96.7943817	65.89145692	55.74208918	74.33938918	69.7950278	88.38863752	71.43992124	78.63747679	79.71808467
ENSG00000074590	21.60493456	9.829901955	21.97186639	6.892717971	13.39884946	15.04706916	17.22412615	10.56499987	11.94991417	8.186545066	8.335639985	7.251850863
ENSG00000074603	45.56267009	35.36246694	35.7688891	19.80412248	47.7052336	42.2076565	30.52346775	35.31585188	35.41815066	33.11014443	19.21882675	29.5870107
ENSG00000074621	1.088886746	0.376882765	1.212667407	0.180849703	0.994851394	0.826675162	0.10784351	1.23832819	0.111697928	0.405163291	1.589203803	0.882598967
ENSG00000074657	71.13484923	59.50557096	82.48480227	18.52634773	45.34523806	40.1672301	43.79777796	29.03599417	26.05717958	28.67771923	18.85483127	18.13565524
ENSG00000074660	0.377879821	0.552572405	0.562974777	0.115762068	0.255236582	0.238778733	0.158482701	0.025193382	0.141111122	0.247628436	0.046668538	0.061922195
ENSG00000074695	59.03139684	53.85936455	61.62478349	74.15422606	86.54693748	82.46059683	76.31762464	81.49743545	86.00172201	86.89263552	111.97122	89.22293363
ENSG00000074696	380.0085549	373.7889636	299.1495955	388.7731302	433.389361	422.4395421	400.7096238	387.9684696	401.9859264	352.4856325	383.3728716	376.7372221
ENSG00000074706	1.081247636	1.770013771	2.430258285	1.333211964	1.37262493	3.320381524	1.533018403	2.943081956	1.519160848	0.448842306	1.267245937	0.997494045
ENSG00000074755	5.027487009	2.188374564	5.54415116	1.319072777	3.426488409	2.997240858	2.261601386	2.00326097	1.713694115	1.566095468	1.993615824	1.338454646
ENSG00000074771	0	0	0	0	0	0	0	0	0	0	0	0
ENSG00000074800	839.6075219	1787.725595	1185.231827	982.9454634	742.3956812	695.4501652	738.7224237	1115.802837	740.4351467	1170.716616	1218.661829	1377.871854
ENSG00000074803	0.100307586	0.034164741	0.14536962	0.036683373	0.025366099	0.078477018	0.15714335	0.297874769	0.009729197	0.019750863	0.13624142	0.021292672
ENSG00000074842	118.449037	161.0107845	148.5428634	197.7554702	152.518121	146.4784364	140.8103944	168.8632196	151.5153811	169.2128473	181.6053914	174.0011625
ENSG00000074855	1.81578448	0.526856205	1.866655837	0.166162706	0.797325402	1.199140699	0.273785353	0.413825624	0.325100846	0.691427308	0.351169998	0.861110826
ENSG00000074935	26.43519723	25.58668039	24.83763543	23.56815394	36.82770345	31.21389239	27.26277422	24.58847899	31.79865326	34.69340503	29.58104912	27.4240857
ENSG00000074964	35.60534714	34.28852494	50.95662786	8.331927402	22.17385217	24.38073961	25.1700992	16.29970689	15.58138184	10.50413276	8.061884825	9.65832595
ENSG00000074966	0.075452619	1.049125419	1.960808861	0.315069815	0.342687246	0.614664223	0.380759892	0	0.158755206	0.15068092	0.801400616	0.110119076
ENSG00000075035	19.89547853	20.79845504	40.37634412	6.498213644	23.32790313	21.20901356	14.05767688	6.813960702	7.648825652	9.604277534	5.844597945	4.207133099
ENSG00000075043	127.6762733	101.1005494	129.8508038	121.2960304	115.0473998	123.5535764	130.6681337	127.8815862	128.4015099	112.246376	88.51574515	101.6799995
ENSG00000075073	0.136056007	0	0.049069444	0.026628187	0	0.092816751	0.199310382	0	0	0	0.197721649	0.033059961
ENSG00000075089	45.97208579	24.54161711	35.7777194	25.40013104	40.82607435	28.37830359	24.0786014	26.35928889	26.80308168	29.45668037	33.25065798	35.43714999
ENSG00000075131	9.57382504	9.207035646	9.612966267	8.819123538	13.65794922	10.52292234	9.225726711	6.922108853	11.30546776	8.129566503	13.21225724	13.97557622
ENSG00000075142	247.4351635	392.195948	326.9614888	433.474259	413.5967067	392.9667874	409.2039117	452.6935073	384.3815018	403.8381861	400.4418105	381.0366124
ENSG00000075151	48.16925123	42.37646284	48.41340961	25.59704461	37.27159487	42.75062205	40.11500023	38.58602009	36.55603913	36.79183455	37.12510469	35.19879865
ENSG00000075188	8.769000673	4.649347096	15.40544458	8.977815154	11.1965386	7.109568734	6.957874365	8.594142346	7.645257749	4.445082982	10.09703188	7.549844094
ENSG00000075213	102.7237233	126.5515115	118.8694007	88.66351799	117.5481126	134.0547378	159.3315248	151.3895174	125.4390255	131.1171103	106.1617658	134.822593
ENSG00000075218	5.085913867	4.533229309	9.097903955	0.790417335	3.410179356	2.196081751	2.655945318	1.284373198	2.142496296	0.993356935	1.323266419	1.054486543
ENSG00000075223	262.8361399	268.5851955	258.1767981	39.66913671	130.5917993	149.1803648	156.3184156	96.0771583	107.2601097	175.7597373	93.18798723	115.4917363
ENSG00000075234	15.54379949	19.53578489	18.03274139	6.198359505	8.766776746	13.45242565	13.67284126	8.643799976	6.627270867	8.650286516	6.620248928	11.61001565
ENSG00000075239	87.59697769	110.4763574	84.62731622	95.59118618	91.61530694	100.5227242	103.948952	97.13439195	103.8572338	115.2108584	109.9902481	119.5357214
ENSG00000075240	20.77478557	14.61666078	20.10736471	1.342618081	8.921046891	8.112554499	4.857012037	2.499597848	3.480844141	2.358549365	1.659356643	2.714369533
ENSG00000075275	0.553715467	0.152923853	2.278821375	0.040297852	1.107752363	0.463552467	0.243431027	0.084270923	0.498368509	0.127807549	0.036841884	0.036469025
ENSG00000075290	0.354917412	0.022875716	0.03841908	0	0	0.109407772	0	0	0	0	0	0
ENSG00000075292	100.1096499	97.83801186	99.89629704	61.00898435	101.2007012	91.30347068	101.2312461	90.49519457	87.94521997	72.26660466	80.626138	77.51394508
ENSG00000075303	8.994593214	5.407201716	12.84773482	2.999817989	6.961502617	4.731666484	4.034201814	4.186917386	7.15800353	10.3896576	3.563335432	3.81755734
ENSG00000075336	61.16821862	79.39565053	66.90096734	100.536988	88.91377923	96.16047987	86.37388789	96.0397178	96.07202657	95.69915645	89.75023296	75.70470966
ENSG00000075340	101.4800584	77.70190677	82.81071456	36.50905252	75.57697791	86.81789857	81.15180999	64.77896344	66.12436572	57.11127315	45.90718256	53.04707978
ENSG00000075388	0	0	0	0	0	0	0	0	0	0	0	0
ENSG00000075391	4.494017594	4.77162378	5.999408086	2.802833337	4.017564406	4.371749617	4.447808336	3.553168204	3.616952962	3.636332534	3.338287723	3.528335206
ENSG00000075399	6.52090344	4.205009914	7.477833444	1.62138141	3.376130229	4.122469638	4.865044872	2.360222762	2.635540305	2.586679927	2.19537843	1.851771584
ENSG00000075407	3.566149881	4.510991208	9.018862877	2.251764	5.309151364	4.646608032	5.069239978	4.480381867	4.082893338	7.422255119	3.884222345	4.795922237
ENSG00000075413	108.7498936	92.48993415	104.3561078	60.59422425	93.80657959	98.33458693	98.41066205	86.66865039	95.34880351	96.79211037	78.21011861	83.47999429
ENSG00000075415	575.6958862	540.1492902	611.0866332	631.6248198	718.2701493	704.5497652	603.2344845	664.3895918	671.534966	631.8467003	690.6178437	686.65207
ENSG00000075420	9.813326635	8.119084278	28.57751009	1.735478745	11.67341209	7.435073036	3.532608415	3.107395495	5.49062484	3.674433277	3.935448179	3.270520756
ENSG00000075426	2.667897473	0.829128036	8.95199099	0.132942912	1.326982014	1.785668788	0.244787989	0.131219495	0.093126935	0.261306704	0.267285449	0.226482109
ENSG00000075429	0.815043561	0.044154326	2.216811944	0.053110799	0.26262487	0.302078656	0.188730955	0.122900014	0.185135319	0.301651724	0.115997124	0.122560196
ENSG00000075461	79.98734672	30.18992259	73.69503613	6.669313183	19.88491162	20.39409205	19.88515129	11.6590342	10.58491221	12.31567765	7.630938375	6.851615303
ENSG00000075539	11.94802562	3.444152925	6.749113201	9.404196685	17.94702535	11.53887519	10.08287685	13.38702566	14.20513886	11.99708924	8.430067589	8.12009401
ENSG00000075568	15.43693162	6.991150772	13.10124147	1.94693738	7.849840221	4.591042379	4.557893787	2.652477374	3.43133352	5.596181733	3.178491343	2.866790142
ENSG00000075618	281.8583474	111.995355	333.0189179	28.18989818	76.62940668	82.43912617	74.58013229	48.01996487	46.24359183	41.3716452	23.81713533	21.41246591
ENSG00000075624	11635.1873	11432.51063	11981.6583	10751.97831	9090.893465	9016.858565	9828.813125	11124.76241	10529.91744	10300.35972	9177.737826	10624.22684
ENSG00000075643	0.157119127	0.080429386	0.065834061	0.289406601	0.204946693	0.115785022	0.065674509	0.078040711	0.322326799	0.09973349	0.211765019	0.055788963
ENSG00000075651	8.658001971	10.81455872	6.476830003	0.358962757	3.171066144	6.111463887	2.321100867	1.438162717	2.054353822	5.602064743	3.78031315	2.727736529
ENSG00000075673	0.232155392	0.114641463	0.138744185	0.05625339	0.363512369	0.301887351	0.22483866	0.609423139	0.062503317	0	0	0
ENSG00000075702	2.949145538	2.845578185	7.25528912	1.172039286	1.957712466	1.722434875	1.36952996	1.274754866	1.10787872	2.291449933	0.430047289	0.783067592
ENSG00000075711	17.29832258	11.993853	20.92987711	2.483060503	12.99428608	8.784434685	9.891273031	7.291929696	6.461985019	8.058779027	6.141069677	7.840614072
ENSG00000075785	297.1739908	316.5128546	271.0969519	235.8657096	289.0887798	301.9571648	297.9783907	285.0167299	284.0720584	284.1904084	244.2277219	248.8949842
ENSG00000075790	40.22114659	31.05100657	40.41278242	22.22475199	39.76284947	36.05993039	25.45636127	28.21632935	27.18598092	38.17983827	37.25197411	32.49078676
ENSG00000075826	3.918747987	3.660307516	3.145527716	2.743706237	4.780410088	4.944028149	4.961900433	4.300303335	4.52172299	4.534625566	5.151988589	3.845165486
ENSG00000075856	42.78613058	45.89169319	53.97598519	30.74982154	49.55225206	50.37990486	45.2336772	43.37738206	34.36341556	50.42253811	32.86520124	41.95525816
ENSG00000075884	2.498966462	5.714503129	14.46633985	0.139858384	0.980169652	0.146125351	1.03536558	0.111975338	0.707514984	0.426597151	0.467730395	0.479585402
ENSG00000075886	0.267181117	0.409496007	0	0.344986697	0.375466531	0.272480646	0.312875877	0	0.035142472	0.205192464	0.175198731	0.117426051
ENSG00000075891	0.955513697	0.036553136	0.557445843	0	0.23619666	0.101906839	0.131522813	0	0	0	0	0
ENSG00000075914	42.0709349	53.84409726	58.33560764	60.98785074	59.65578356	65.98289721	65.80265461	60.83118186	66.29593789	60.12357487	69.62921266	69.74944217
ENSG00000075945	153.5380698	162.8645869	135.8627619	121.4114617	144.6945342	125.980874	138.1361885	129.6613552	136.6308428	113.5769057	117.9714851	121.2103834
ENSG00000075975	31.7006541	33.47592166	42.63835514	27.89908191	34.39414683	35.60413341	33.62309519	32.4689203	27.55701822	35.54450308	28.0150787	32.39964028
ENSG00000076003	10.67167302	13.82440803	17.45360471	6.367385292	8.649380559	6.82954071	8.967108786	6.584054302	8.825240985	10.5224173	9.268401203	13.00779748
ENSG00000076043	52.91597736	51.25432337	68.60610541	56.92902156	74.85301477	57.98499376	57.41237648	48.87875853	54.14898879	65.38741815	76.58093171	69.9124639
ENSG00000076053	57.23862297	77.09546361	60.24734309	71.82586518	78.27421448	76.67466669	84.42174743	69.85180831	76.48149523	69.96638537	64.03596001	70.46040066
ENSG00000076067	1.690559105	2.942212664	5.406075933	1.19108253	0.923711851	2.226411637	0.666344852	0.915765925	1.191084177	2.336550921	0.884714512	0.213108165
ENSG00000076108	27.11537569	23.09831002	26.61911073	12.73470067	18.43478609	16.85338802	18.35934994	21.39888642	18.63001094	19.5540795	14.50275472	15.45568349
ENSG00000076201	8.661664943	4.404880983	8.521243609	1.404646892	4.894951388	6.623349066	4.867426177	5.171152923	2.795923037	2.546988595	2.255962066	2.713409806
ENSG00000076242	48.71692937	54.44025765	47.01963728	43.39500731	50.8486221	58.8735664	51.68610873	50.70272151	54.25867822	42.64184129	34.71857862	43.60621397
ENSG00000076248	46.04391145	55.73433066	53.93501337	53.59068455	51.75915963	50.48761445	52.34758975	60.09391696	56.57714108	56.4447932	49.01461149	51.7404731
ENSG00000076258	0.752717445	0.084412584	0.424746332	0	0	0	0	0	0	0	0.567744705	0.212667526
ENSG00000076321	32.25585508	38.76114491	32.25270917	26.07748239	29.24018456	28.1313827	31.29029227	32.15911789	38.73860082	38.4313741	32.1840592	32.50586335
ENSG00000076344	6.188156561	8.514701096	15.74249709	3.491629575	7.117565667	8.145675855	5.464621859	4.969784967	6.084618696	1.980155277	2.371859897	1.857667106
ENSG00000076351	7.690508117	9.687246678	12.63884042	15.22342158	14.47237928	16.73324682	10.57229146	14.62936557	11.27615327	8.865540541	14.44692408	11.01789246
ENSG00000076356	12.55261008	4.541298219	6.112752777	3.047643782	3.743240488	3.557060872	3.620839164	3.751572112	3.571789819	4.837560452	3.724541264	4.504941569
ENSG00000076382	11.49069198	8.416838693	23.85164008	3.678891294	10.17215846	3.607633039	7.875494652	4.387030633	4.532710818	5.534941433	4.006454887	3.080766675
ENSG00000076513	43.09253069	41.65080407	31.71352156	16.07118581	26.69060204	23.62093634	31.14776933	19.43719495	28.05289993	23.70951533	17.80564121	19.43484357
ENSG00000076554	74.46917621	55.31176169	53.60912937	26.1803941	39.4832365	37.60415129	33.19926577	32.0276066	30.83312392	50.13232223	39.22785104	44.62219842
ENSG00000076555	0.207086495	0.564013102	1.170272503	0.547680494	0.124719598	0.142549675	0.306589321	0.201920838	0.13154127	0.814558391	0.084206273	0.047798724
ENSG00000076604	83.64114176	34.65317195	101.5571881	18.7175913	36.95795786	37.83912463	40.74381597	26.01576276	26.14155445	18.80305472	11.63429004	16.12607624
ENSG00000076641	8.694413731	4.779018088	11.83694138	2.332530988	3.513799925	3.35942925	2.665862578	2.072366199	2.333843013	4.935082019	2.983361026	3.477684257
ENSG00000076650	15.56976607	13.46275116	11.10087876	10.44825901	12.99276033	14.65871246	18.20708036	12.91006271	11.43846336	12.5847951	11.05872583	14.18999278
ENSG00000076662	0.646417876	1.137565206	2.042320937	1.940167967	1.821813694	0.932463673	0.871967	1.484957423	1.632331788	3.200081882	1.2859289	0.88858623
ENSG00000076685	78.81544257	80.04862157	71.44237708	35.11422496	65.16306205	60.15591044	54.81265115	50.62279989	54.08631035	46.3345224	35.91047908	41.03019248
ENSG00000076706	24.22044679	48.60889314	58.36776602	7.071532164	23.69825329	21.42477561	17.52326895	15.1234697	13.47089269	16.87240091	9.634975787	9.918591876
ENSG00000076716	13.16695064	2.216665367	19.19162374	0.282156383	7.26438565	3.438737484	1.057514356	0.525582937	0.67228337	1.114609875	1.430914978	1.611799376
ENSG00000076770	1.025189109	0.669055803	0.242166054	0.077221462	0.161555833	0.118069132	0.952045223	0.169416343	0.066632952	2.721050946	1.066808516	2.056049999
ENSG00000076826	23.06402987	21.957041	30.78542929	4.62717811	12.03876474	13.30704698	9.687486132	9.406157729	8.183115002	4.834076334	7.221284132	4.229677395
ENSG00000076864	3.764808139	4.034025716	5.490475226	1.045707867	2.087215705	1.986309327	2.45569478	1.3716524	0.694716848	1.357103557	2.247570199	0.929868181
ENSG00000076924	24.51780935	20.17492112	18.9609453	7.648681571	10.48745949	16.32770561	13.56598076	13.59212042	11.00575789	9.729830426	8.625914488	7.906131692
ENSG00000076928	4.753799395	5.48891114	13.01024704	2.649705173	5.546337618	5.952701741	4.975578906	1.643313338	3.271365598	3.922275757	2.445447088	2.00676398
ENSG00000076944	4.039016075	2.152270546	4.754882446	2.643155203	2.177546664	5.26027594	7.630542761	3.496310031	3.128083528	3.888824739	5.633460015	1.853732461
ENSG00000076984	2.745281044	1.374895553	3.816201894	1.103321163	1.522371884	1.804755075	1.215358982	0.908022294	1.182186101	0.791111393	1.206485261	0.725216432
ENSG00000077009	0.528093011	0.238200057	0	2.06191261	0.18540993	0.767860163	0.431993559	0.27485068	0.408617746	0.789015064	0.510961477	0.673700948
ENSG00000077044	26.08265619	25.95056963	27.32364989	6.125160543	14.96867677	14.93156944	11.41177123	10.03218633	8.767181114	8.528727435	7.007069511	6.844409485
ENSG00000077063	9.814635903	11.53535397	6.689753971	14.14859899	15.22276886	21.68076391	21.93179745	16.55640774	14.75795083	11.13795231	13.15404267	8.344068473
ENSG00000077080	77.09733686	124.5062883	71.04648633	164.0114954	113.0743425	136.8522707	134.8118846	160.3002112	148.137217	112.0003148	101.6940001	120.6131036
ENSG00000077092	108.6442758	132.4486319	100.6438098	64.96051205	85.57516232	72.89932462	102.7638886	100.7738602	105.9660726	72.26440365	59.30614729	66.35606805
ENSG00000077097	133.2071732	90.98373276	118.5013012	51.34482963	119.8002676	100.9870518	101.0873541	74.15975387	79.77482604	64.28474036	73.7717803	68.50206292
ENSG00000077147	104.3164591	44.86001756	108.7949514	10.46147292	43.80498164	28.13200438	22.13995455	16.07699921	18.27894881	18.70672104	17.64349533	16.30759304
ENSG00000077150	1.145359887	0.60166581	3.958690237	0.08531118	1.010372082	0.608933075	0.390184307	0.423538615	0.316357722	0.277691486	0.547406788	0.347695891
ENSG00000077152	86.04074213	92.35973904	93.18031413	99.31696031	99.00841127	96.07043617	94.75110461	108.005061	112.1464771	106.5408992	117.8409064	106.4954248
ENSG00000077157	20.10715262	13.75027194	21.21666094	4.418749168	15.336752	16.47846174	20.54826298	13.50724138	13.88976775	13.50741372	10.80722005	11.12438675
ENSG00000077232	39.4097867	18.16111124	37.98888427	4.167952375	18.37818433	16.46807877	12.65380557	10.29331458	10.52307841	8.411783129	7.666881573	7.811277201
ENSG00000077235	44.06587094	30.83534767	43.85016028	15.73043482	25.16397718	17.0421936	23.71950267	13.89783934	17.9799193	19.62317053	18.67073272	14.69642601
ENSG00000077238	1.847412843	1.183693914	3.234082283	0.400935745	0.788621585	1.884415377	0.438137694	0.124286169	0.445719291	0.688204174	0.253502385	0.22931584
ENSG00000077254	105.8831101	91.28458816	81.05697493	41.99184945	78.88449661	74.40000144	84.30909152	57.85806478	66.02085394	58.99853987	50.39149119	54.38158253
ENSG00000077264	231.0201186	256.3184286	92.803899	74.46105248	118.9962614	120.5188977	115.148654	107.2004567	113.9046924	206.307868	189.92992	195.7328293
ENSG00000077274	1.340891708	0.369549853	1.210434237	0	0.561859488	0.18909055	0.447495263	0.094746175	0.026547837	0.776996478	0.241552339	0.292583225
ENSG00000077279	1720.040036	1294.117386	745.873157	608.3851947	749.0194069	820.3356792	848.6207719	833.4365257	867.2660592	1358.603723	1335.072739	1382.735405
ENSG00000077312	50.16520466	57.22957554	56.8764494	40.06145784	59.15572667	54.5946565	43.79552438	42.54943147	41.18817742	41.43861612	31.74265109	33.89986634
ENSG00000077327	0.537513075	0.346429003	0.941698098	0.581028586	0.314324226	0.966799483	1.184763489	0.221432246	0.208040734	0.194155555	0.143772779	0.022786933
ENSG00000077348	30.96108225	40.75565597	36.15624873	51.97740878	42.7303512	41.76693661	44.50625765	52.09091125	35.11497302	49.75209499	62.18120868	57.70685237
ENSG00000077380	223.5842578	194.5760744	186.1408018	200.8242008	187.4228011	200.2006215	212.7836016	218.2245306	213.136979	185.4280636	198.1765098	189.3957588
ENSG00000077420	0.028097588	0	0	0	0	0	0	0	0	0	0	0.121469194
ENSG00000077454	18.99681758	18.75595436	21.81164584	3.844885773	12.6554237	18.31487392	15.83310025	7.518847409	9.725934987	5.336721013	3.756020408	3.985542739
ENSG00000077458	23.71885117	19.22147303	24.70942476	16.37699516	23.27659695	20.66719786	21.68680874	21.98720263	22.081143	18.71172095	18.18475068	18.60927927
ENSG00000077463	4.176822562	3.610858483	7.186692962	1.005501203	2.672075359	2.307389018	0.893628553	2.06052584	1.637344002	3.373600411	1.26835846	3.292850881
ENSG00000077498	0	0	0	0	0	0	0	0	0	0	0	0
ENSG00000077514	14.18882713	15.25965896	19.50850619	23.41229059	31.27911408	24.45964273	23.27663178	20.01092308	19.92718307	27.7064345	28.4427459	27.0844183
ENSG00000077522	0.252408214	0.798191374	0.447593819	0.242527639	0.098066997	0.44339946	0.229630269	0.183358843	0.211341056	0.12650143	0.998184699	0.574666508
ENSG00000077549	188.2567529	149.8487073	180.3712937	130.9566531	162.135953	142.2864842	142.3445556	137.738727	143.8327687	133.8293007	126.9694547	120.8067599
ENSG00000077585	7.452667376	5.007631703	10.75531739	8.177537831	10.33187714	11.29467248	7.891072414	8.057206295	7.732176361	3.713151442	6.981094089	2.655322689
ENSG00000077616	3.90918832	3.013459093	3.086938962	0.834498462	3.204111979	2.906840023	2.180113302	1.389304594	1.516787452	1.994848406	1.562102118	1.915450707
ENSG00000077684	17.2991326	14.57789449	18.45057306	5.566445955	15.17775514	17.29859116	16.63011669	10.00285495	12.85979706	11.86756411	9.213245627	8.954586587
ENSG00000077713	0.564137801	1.422515107	1.285973058	0.714820913	0.872443533	1.177020088	0.217803665	0.104130701	0.213787567	1.047501997	0.128771549	0.387076404
ENSG00000077721	76.46704158	63.00500925	78.91314397	64.46858386	83.24078018	67.24713654	58.4690486	60.95987397	73.22917013	66.39862553	69.72284868	72.40206516
ENSG00000077782	43.33473079	38.4032834	50.21448229	9.811695644	23.21543189	24.04110565	19.46879576	14.99276903	17.21143229	18.50367081	11.59154313	11.22116785
ENSG00000077800	0.046667774	0.154472714	0.252449445	0.053510202	0	0	0	0	0.105045877	0.100867214	0	0
ENSG00000077935	0.016708175	0.021749486	0.021325348	0.034718272	0.016506305	0.051915743	0	0	0.021817583	0	0.085092675	0.191155519
ENSG00000077942	92.81210371	160.9431016	250.5752538	95.75310975	143.0060127	128.1224783	136.3979666	130.6824274	126.744619	95.33888839	65.48722514	74.89858897
ENSG00000077943	23.5097049	20.52677514	8.588895337	6.720028648	9.155777768	9.124964883	17.00388977	12.32873206	13.73060977	22.287502	20.65891101	19.90780097
ENSG00000077984	0	0	0	0	0	0	0	0	0	0	0	0
ENSG00000078018	312.4529741	274.7986899	300.6055708	112.4194577	266.5335741	268.5408284	232.894012	161.0305941	179.7821822	137.930956	104.9574128	111.7030044
ENSG00000078043	16.6396105	20.20840968	22.75765561	8.894561831	14.59892008	13.78053085	18.31650639	12.22188718	13.56764254	15.66409843	14.95536729	16.2905611
ENSG00000078053	43.43969823	38.11305702	39.14847404	25.71454483	24.21393018	28.41543014	38.64109086	29.71666997	28.41455765	34.87662698	27.15287972	32.85413403
ENSG00000078061	13.161988	10.92914368	21.16090008	11.06193922	14.8948253	12.35142451	9.438813158	12.2283218	11.48305745	25.94615741	16.69462832	19.14225427
ENSG00000078070	15.18383112	21.06745706	16.40196391	9.813283062	14.92655724	16.36305231	14.70013221	10.59836683	14.65250439	20.23286561	13.10270739	19.01547547
ENSG00000078081	1.608993079	1.133797879	3.917809746	0.456708086	0.626266693	1.121272999	0.53275166	0.07934364	1.115020779	0.346781062	0.343167635	0.268405282
ENSG00000078098	0.085568718	0.134694195	1.096368164	0	0	0.124135767	0.844243969	0.133331883	0.21483549	0.134924388	0.236354738	0.102785928
ENSG00000078114	20.44509734	12.68577902	12.10880357	3.759557198	10.26750236	6.448544689	3.938677914	2.805042955	2.636103763	5.876211117	4.610325566	5.440241425
ENSG00000078124	9.430379004	11.97075309	13.20300774	3.994557488	9.896632276	6.208415717	7.237604809	5.186671086	8.06854903	8.859577813	7.595435365	11.05142825
ENSG00000078140	107.8389694	86.18022259	78.414884	83.618803	138.901589	137.1763862	152.7460231	101.6256044	118.1159826	108.9078865	119.7977705	84.65043809
ENSG00000078142	40.57027966	32.80166363	35.4066724	17.63925905	26.70823828	23.98498665	24.54496203	17.03453078	22.13021152	27.9852313	16.00604076	11.05536295
ENSG00000078177	16.87670306	12.3800576	25.78842944	6.161353125	23.28750298	16.76796492	9.901721514	12.02548626	10.44577319	8.657876565	7.90676217	8.634698037
ENSG00000078237	3.911226982	2.366178547	3.043854174	1.996851102	4.526121612	3.466030818	11.00452717	2.511975143	2.870290137	2.576721167	2.774459714	2.820609526
ENSG00000078246	9.206094514	10.36309869	13.97916579	8.866382437	15.80128852	14.60705968	10.40169714	11.02497151	11.82345582	11.12377601	8.021623309	9.155631116
ENSG00000078269	5.065340332	0.976881032	10.62800475	0.598031284	3.538035205	1.921349233	0.572369599	0.336298059	1.390369297	0.617436747	1.952500432	1.08514649
ENSG00000078295	30.32527835	37.55429274	33.29803891	6.795776709	28.99903062	27.39223807	24.00690635	18.3504453	19.02614264	16.5050894	13.7066287	12.4747792
ENSG00000078304	90.55043341	70.80643875	85.79940536	41.78573079	73.25919824	72.07122381	55.63189336	48.77208253	58.72965214	49.9126755	45.92079774	49.50050836
ENSG00000078319	43.47507871	37.39698624	42.36248275	42.34530716	42.27995749	39.9428599	35.97913226	37.33071948	45.41198173	43.48243099	42.82013584	38.21192213
ENSG00000078328	128.5391916	206.2193075	110.3453367	147.6181688	171.3168701	198.206714	229.8408282	237.985683	230.1000022	90.5749712	89.40440417	89.79895812
ENSG00000078369	494.9353644	452.2395154	493.9768708	164.2382028	384.0178573	396.1377812	412.7977224	292.9785022	307.7119565	273.8321809	167.6876608	174.4640563
ENSG00000078399	69.51312936	69.39495759	139.1564779	9.699055589	83.58728106	101.1713405	50.84539745	47.22498957	43.13889641	34.13859298	42.52807898	30.69821274
ENSG00000078401	9.501256081	1.529225732	24.11801889	0.155019276	16.34833809	5.612337419	1.82399916	1.546231899	0.840435295	2.312033076	2.869236936	1.722568912
ENSG00000078403	14.69193052	14.9870244	16.25848343	27.23056148	18.04162925	25.64289813	21.16888783	17.61638317	15.88894587	31.31905518	34.40057374	23.76601883
ENSG00000078487	3.440097566	4.410469087	2.651057416	2.426255036	5.094594555	4.679768023	4.110144898	6.885376372	3.106931919	6.821118834	2.940908292	8.592879366
ENSG00000078549	2.87554106	2.805432275	1.954192969	0.351637904	0.933667553	1.322846753	1.17177174	0.902176987	0.56189467	0.536491213	0.847359987	0.845487871
ENSG00000078579	0.765074214	0.081756918	0.321430302	0.199347312	0	0	0.062179461	0.049788744	0.139230479	0.450279179	0.138614513	0.123486481
ENSG00000078589	0	0.013789179	0	0.015178154	0.09593477	0.021106751	0.033717644	0.023797145	0.013335787	0.025317863	0	0.043892094
ENSG00000078596	2.114714111	2.122632503	8.146679875	1.211785698	0.805899376	0.563813127	0.666796334	0.996515534	0.824920194	2.747041812	2.773522697	3.879784899
ENSG00000078618	105.5768264	92.23788286	89.36404308	47.87389031	75.3550819	70.53084762	81.86619376	61.67161166	69.71735322	82.12447474	59.75154303	70.51391258
ENSG00000078668	381.3244929	489.4486216	342.7969279	568.4287391	485.9461121	504.1781489	506.8427965	566.1822159	580.2832556	512.7924465	552.7474724	597.1934334
ENSG00000078674	85.15168224	49.71362792	68.26785355	62.49534914	113.089455	91.78208322	89.09247243	81.60886213	103.1868075	100.9667626	93.39854195	99.6881588
ENSG00000078687	8.289850934	4.626782586	6.923088601	2.424784375	5.149628102	5.521311751	5.493520522	5.025140207	3.83428371	4.358471048	5.226173168	3.543962606
ENSG00000078699	29.66268045	24.73467657	29.33314962	13.88538321	26.31205356	26.07206617	18.14982805	15.28857539	14.38471139	10.17137891	13.47859568	10.3470133
ENSG00000078725	53.76088146	71.80925215	49.97864447	23.31641438	53.73712879	62.76258355	50.67197195	42.35787816	45.60789093	35.18347102	29.2571597	34.01541295
ENSG00000078747	15.17894229	10.96802413	14.99851898	7.530051629	17.07918535	17.94241417	12.78424871	9.886706063	11.26430755	12.10714041	7.776265975	8.036777942
ENSG00000078795	0.945342906	1.044604208	0.722633579	0.233074071	0.992173448	0.666188823	0.352349171	0.289872121	0.966102252	0.227248749	1.377505331	0.462498465
ENSG00000078804	63.13760713	43.00507607	57.58933791	30.89246881	54.07089054	50.57051854	45.0432757	36.65580985	38.00955223	25.56974247	25.58007185	24.18095474
ENSG00000078808	71.01737907	64.27284475	92.17779626	35.14344421	59.37216458	59.0034271	54.59353967	47.48630451	52.59466449	47.71528377	32.88022751	38.66208179
ENSG00000078814	1.217564524	0.588975837	1.880508614	0.935004991	1.580218351	1.078168504	1.358746551	1.320830013	0.689837705	0.51655827	1.417983357	0.343460323
ENSG00000078898	0	0	0	0	0	0	0	0	0	0	0	0
ENSG00000078900	0.097462329	0.06262085	0.096247499	0	0.074715927	0.12484301	0.120275357	0.07127649	0.009769547	0.092935818	0.032204537	0
ENSG00000078902	54.77922449	64.95439931	54.51370048	62.5057687	51.43697311	53.01647357	48.73034107	61.62839891	61.00711144	62.09888969	56.86737415	49.15286319
ENSG00000078967	29.49395303	35.32325187	24.9968532	40.37320419	25.32402565	34.53299285	31.05547307	37.0170234	28.49231894	37.99747796	37.31498473	45.28100022
ENSG00000079101	1.968811932	2.871950448	9.441781534	3.419832437	2.103081438	2.631476954	3.6162261	3.519615922	3.77037504	0.948243344	0.672693818	1.066169918
ENSG00000079102	134.0798563	107.3215146	102.138904	74.53475699	128.0912904	133.403954	132.6089806	116.3084496	136.6178619	117.3713554	104.9921223	108.0236266
ENSG00000079112	0.370267822	0.145925984	0.063333893	0	0	0.282760328	0	0	0	0.074523725	0.189522554	0.545658476
ENSG00000079134	32.73159236	18.70995659	31.703685	14.46978486	25.90016756	18.18667787	22.20325486	20.19916874	20.23697247	18.25555649	22.51309158	20.9973593
ENSG00000079150	38.56859205	51.06670893	41.38340688	31.56055707	39.20507895	42.40194971	39.80318644	39.87822987	35.58313893	30.99824771	36.71815856	37.58065666
ENSG00000079156	24.20407172	21.07028126	23.04264721	11.41813996	18.6070735	20.13012332	20.85324873	18.41141915	17.09543016	19.80980315	11.3336347	11.32436389
ENSG00000079215	4.178152329	0.812053966	6.406258663	2.24528364	3.528842918	0.855887997	1.729115011	2.933290525	1.294965179	1.645175816	1.444549853	1.521116712
ENSG00000079246	243.1097865	194.0629471	239.8387378	173.3088846	264.1787132	216.3098569	213.3592817	198.1161836	203.0022774	197.9903439	171.529669	192.4086764
ENSG00000079257	2.771772381	1.901194576	2.429348085	0.836796551	2.471417917	1.691576712	1.471072311	2.693131568	2.055580226	1.187029077	1.76216231	2.251290692
ENSG00000079263	0.277875555	0	0.231371343	0	0.126565767	0	0.935660432	0.599553799	0.416046732	0.035660124	0	0
ENSG00000079277	17.35353335	10.54140803	17.70612193	11.45542709	16.36231108	12.69582435	11.40582503	10.10962563	12.08769515	12.45154266	8.479393223	12.29250198
ENSG00000079308	13.89255639	3.459655026	6.820090304	0.797587009	2.893916976	2.517338702	2.686887867	1.997123861	1.677629205	3.764788167	3.026929178	2.357191229
ENSG00000079313	5.88989878	6.780453513	6.712550076	9.307449788	10.16660062	12.96274871	12.52688851	12.48693061	13.7605039	11.7951421	7.312396669	8.469746313
ENSG00000079332	92.86248269	104.2486225	77.6309045	13.38403277	14.57883845	22.80134844	12.86358279	12.39099471	11.3429686	89.76985957	53.73044217	66.9993947
ENSG00000079335	3.377279832	3.16532156	3.405380532	0.803069209	2.795988322	2.531307318	3.474052398	2.338599366	2.173092925	2.716671704	1.380411297	2.99940745
ENSG00000079337	19.15254522	16.69238748	24.03684561	9.605653497	16.12274692	17.97236426	18.75003499	13.59856165	15.50012843	16.16972477	10.45082482	11.24999756
ENSG00000079385	0.58931405	0.155351692	0.336072416	0.320708146	0.448519706	0.369397411	0.941549908	0.284698128	0.333297345	0.396325553	0.420390951	0.326360549
ENSG00000079387	27.38391758	17.30399382	23.3879262	7.288889291	13.2119948	14.0816286	13.71240403	13.80943221	14.06400976	16.07590151	10.1747306	9.191304583
ENSG00000079393	0.311906264	0.19910189	0	0.48685075	0	0.20769019	0.605846417	0.318504746	0.251730229	0.171720191	0	0
ENSG00000079432	4.500522025	1.334168021	6.310292881	0.473762297	1.838092578	1.45925659	0.986445099	0.768728812	0.946503116	1.402727131	1.184209737	0.899026823
ENSG00000079435	8.398385346	1.480480757	4.450321976	1.419694912	1.323872631	1.346397956	5.58411134	1.305890895	1.189273588	0.888691291	0.784820366	0.583138077
ENSG00000079459	422.2456069	403.01742	303.8336423	477.9801664	388.7095812	392.8674802	442.0295863	493.833904	470.9063334	488.3328848	495.3912043	563.8616923
ENSG00000079462	541.9898964	662.0559649	502.8851357	1432.687321	720.7020345	800.0139182	944.8270779	1101.700033	1086.353733	896.9100996	1001.777209	1020.602483
ENSG00000079482	14.11976405	10.14882682	17.80388738	8.447520462	27.62474717	19.45843153	15.56057244	20.36270038	14.41350088	20.07038903	16.59773836	13.89430078
ENSG00000079557	0	0	0.041713392	0	0	0	0	0	0	0	0	0
ENSG00000079616	36.20372556	45.83211728	51.89231724	45.74357364	38.67730745	37.88634979	42.87596217	48.44697261	43.17233963	41.69235523	33.72293016	49.93148217
ENSG00000079689	0.557866836	0.142331188	0.603293157	0.173342106	0.181564331	0.180346056	0.16328236	0	0.403758876	0.378401912	0.61016467	0.532437554
ENSG00000079691	0.824777949	0.320352552	0.525969064	0.218498529	0.494658033	0.447423333	0.298245104	0.073783934	0.177726522	0.223405679	0.184978558	0.117597982
ENSG00000079739	28.48609614	46.43322343	33.57998671	17.11345235	14.93985586	14.95330764	19.55339683	24.21814638	16.0017663	36.28555044	26.65563136	31.08062615
ENSG00000079785	210.4219221	202.3596124	175.0336517	143.1809993	162.9377557	154.5066819	199.9161739	190.9103308	198.3904949	169.6759534	158.2986099	178.5402843
ENSG00000079805	54.77412115	45.99040819	70.2095462	14.16695654	29.71468469	31.92495419	33.90498638	19.43894538	23.37085007	23.89561886	9.546759108	16.08294895
ENSG00000079819	8.622316338	8.694742031	21.01749807	2.906115717	7.7172804	8.148345687	6.799575965	3.062998575	2.816840902	5.501365171	9.735461499	4.881512668
ENSG00000079841	18.38288041	15.61809635	15.56605608	5.749777253	11.1056911	11.91117934	6.477180387	3.194678047	4.836433298	8.322546965	6.220388977	7.321752621
ENSG00000079931	33.50829016	38.7554195	129.3188635	0.759986285	22.44251176	10.79882843	7.330693093	2.591482755	4.649345254	12.6649907	6.175541738	7.443585937
ENSG00000079950	80.39900345	88.61395017	73.00821352	42.91635659	70.60322071	65.44018396	77.62761603	67.3922069	65.92480246	64.48435936	41.44919177	57.43156538
ENSG00000079974	33.25552944	42.38304884	37.53112519	19.09289602	37.00920453	41.30005629	39.59936066	22.95195449	36.48010561	26.60959202	22.92659432	17.21393097
ENSG00000079999	82.50171321	102.2169321	76.59266175	77.40602178	79.04891008	80.71647234	81.64100881	78.68459352	79.13138633	72.71540069	54.71240154	68.68841553
ENSG00000080007	0	0	0	0	0	0.215990038	0	0	0	0	0	0
ENSG00000080031	67.93944382	74.28437273	41.08516317	29.74436299	52.53880053	59.64457148	42.00367701	35.38016714	35.00665577	36.10265751	18.33989781	27.95032378
ENSG00000080166	0.463479017	2.021981772	1.696042013	0.040497686	0.275469573	0.454612708	0.286110664	0.379814777	0.062826906	0.762507556	0.297104544	0.393183385
ENSG00000080189	35.31475201	34.4677999	34.70925569	37.72603805	36.28556095	42.03071831	37.69619154	41.06301361	37.8573107	33.80751679	26.08788425	32.36698727
ENSG00000080200	6.25333762	3.608440449	3.460745267	5.308934118	7.983456005	10.24791109	6.894758691	6.604999561	7.032288705	5.732432788	5.32717084	4.267379075
ENSG00000080224	0.748853648	0.699110196	0.952829445	0.414040057	0.65584867	1.272321273	2.166534205	1.609654592	1.548086195	1.204223396	0.699232755	1.360235006
ENSG00000080293	0.168220479	0.350638462	0.814824721	0	0.484517098	0.177300456	0	0.246694343	0	0	0	0.122352636
ENSG00000080298	16.28637065	7.114941616	11.66292673	3.944863886	14.81767688	16.16066388	10.09527434	6.915576141	10.94657981	7.210092439	6.798452011	5.698570108
ENSG00000080345	30.99844967	16.43690841	28.32545478	6.220474476	19.45154275	14.70282915	15.82959044	13.21612689	14.12475407	16.12814457	8.172379776	12.710779
ENSG00000080371	40.83069093	18.05255671	35.17383033	3.207041254	22.54330262	16.82953427	15.46458866	7.607215849	11.15465062	6.214605843	5.523817389	7.542990497
ENSG00000080493	1.318483143	0.164974749	1.437411606	0.103952299	1.551146186	0.469811281	0	0.083170869	0.530254906	0.889673889	0.649744914	0.19204086
ENSG00000080503	3.823166499	2.842003953	7.418481354	2.119104568	3.216371944	2.271763073	2.852559201	3.16559	3.713927475	2.127562959	0.866080151	1.40467608
ENSG00000080511	0.157740723	0	0	0	0	0	0	0	0	0	0.402753549	0
ENSG00000080546	21.93357883	19.11346679	23.86906231	12.06490282	17.31102501	21.05254602	16.02875046	13.63082156	13.23375578	18.07665321	14.54774452	16.52892424
ENSG00000080561	17.00989862	15.86904939	9.921820865	2.014396694	3.347741481	4.195369479	3.943194872	2.431320878	2.053960837	10.39948255	4.402428005	6.13416002
ENSG00000080572	0	0	0.102573033	0	0	0	0	0	0.033496785	0	0	0.037997653
ENSG00000080573	0.044552075	0.058163969	0.553485387	0	0	0	0	0	0	0	0	0.00793482
ENSG00000080603	26.87126135	14.67111083	32.3611963	1.231139313	9.932670288	14.85788553	7.239099242	5.081179276	4.565940969	3.537054611	1.712739162	1.621326708
ENSG00000080608	23.00663217	19.28112997	30.63046995	12.87794616	23.49037873	17.30699761	14.00762987	14.61311795	15.27217699	17.0998489	16.65196206	15.20889245
ENSG00000080618	0.058495472	0.51714358	0.315504002	0.173460266	0.223671603	0.486579949	0.170923126	0.380057903	0.083525838	0.015850658	0.290044479	0.279466978
ENSG00000080644	84.06545265	53.07029439	46.34009959	28.92338446	71.49907647	69.82606347	36.65350243	38.52579757	35.33123783	52.38864176	44.11952804	52.79883958
ENSG00000080709	1.367862794	1.37752966	0.923714186	1.77897301	0.81289677	1.27610204	2.216386697	1.148947543	1.421142099	1.080030021	0.970555901	1.894529516
ENSG00000080802	37.29208248	34.89138187	34.17630102	19.75988064	31.4494881	29.59428443	35.26500013	29.02541345	32.88656683	26.31594945	27.65437364	27.27836111
ENSG00000080815	64.81391748	66.71340013	61.12035971	46.50550547	57.37604254	57.93440779	52.52393651	59.12074457	57.2812957	47.15958863	36.28868702	47.50351138
ENSG00000080819	10.00591545	7.500092104	9.948916298	3.790597005	7.341799196	6.780436284	6.361668789	6.55801831	6.850853674	7.58886258	5.777573095	7.176109819
ENSG00000080822	137.789262	183.6235954	133.9735609	174.0994934	147.1807617	164.0585841	188.0239602	166.4368575	155.5620028	166.3013877	137.9883818	159.2895381
ENSG00000080823	18.25593217	15.26493609	16.79730892	19.31459794	22.42296184	17.87220108	13.29496012	14.95660978	15.73606213	14.5596828	16.30499335	16.57649354
ENSG00000080824	998.4320191	1015.632457	907.3087288	1078.475108	1220.496368	1155.491181	1184.69958	1225.877855	1159.267296	1094.778065	1311.351407	1161.537234
ENSG00000080839	2.485313359	2.268845202	2.480171581	0.20110792	1.365764555	0.962832908	0.557605359	0.262633301	0.40472594	0.626723319	0.228792624	0.405612825
ENSG00000080845	79.85229621	75.45178878	76.30724537	36.68279684	66.95921992	67.20467961	82.19548947	54.53788467	61.80284303	53.0159341	48.59330401	45.09264032
ENSG00000080854	2.00347356	1.472926928	5.43507378	0.140272771	1.043530241	0.991062723	0.436889196	0.394604242	0.845449956	1.007835345	0.210090911	0.52417697
ENSG00000080910	0.426264848	0.714947039	0.608215384	0.254722741	0.527487827	0.507508626	0.339159888	0.394438157	0.236765261	0.134520351	0.610278365	0.156066389
ENSG00000080947	2.893997547	1.621831868	3.382541363	0.511225624	3.253374041	1.47191522	0.934174985	2.161339472	1.677793949	2.294264474	1.503006705	2.745021676
ENSG00000080986	8.054787686	6.233528862	14.30560917	2.074002447	4.404759062	4.220671254	5.727815639	4.626023112	4.233871298	3.221296911	3.012688285	4.386824442
ENSG00000081014	4.305933818	1.960604216	2.927676107	0.609246651	2.792576793	2.124436153	1.596679111	1.35891245	1.125243745	1.394943991	1.132716987	0.933325478
ENSG00000081019	24.08163475	25.46245337	22.87763418	22.98983011	26.72923856	24.15110071	26.94973846	24.92841776	22.62725304	23.22320845	24.90077982	22.07954342
ENSG00000081026	14.33867887	15.33543548	13.63006599	5.806618631	11.78337407	11.67111532	10.71764091	10.05873168	11.78137001	9.143827881	6.533405238	8.094736495
ENSG00000081041	0	0	1.116895063	0.046621455	0.634776085	0.561668367	0	0.094330088	0	0.10212981	0	0.059357064
ENSG00000081051	0.957682664	0	1.76055133	0	1.199319091	0	0	0.526857795	0.107072799	0.382776451	0	0
ENSG00000081052	0.274521717	0.065127289	0.065167081	0.233846512	0.142255961	0.178406878	0.332883587	0.219776068	0.202327017	0.258409876	0.073032591	0.033814632
ENSG00000081059	3.577821978	3.114877329	4.633621062	0.993315488	2.066847675	2.800638626	2.285965549	1.371983942	1.40367988	1.325733714	0.837331544	1.11683212
ENSG00000081087	87.98642257	72.40864378	76.0226727	24.54606878	51.63599954	49.07389143	38.85632777	32.53670494	35.89421629	44.70968804	31.67541468	34.53734706
ENSG00000081138	3.565199896	4.552771347	4.61789789	2.851355289	4.641486018	4.238668303	1.95942938	3.979614804	2.214284505	4.518439758	3.371100775	2.815629296
ENSG00000081148	0.113313155	0.101679984	0.097483056	0.024402384	0.233806045	0.067992816	0.156285494	0.226828601	0.085342948	0.062499484	0.017603867	0.005813325
ENSG00000081154	168.9253512	97.62017585	147.0233447	83.13333259	122.5666222	95.44364567	92.9595345	85.35712703	92.7983758	94.73339041	81.35165913	84.62780153
ENSG00000081177	32.97142414	27.67867659	30.83305195	16.58452267	22.59801576	23.15305215	26.12990037	22.53210432	19.52711235	20.94162292	12.04989381	19.92019666
ENSG00000081181	111.7215113	96.11048246	98.28803708	147.426702	134.6215519	126.9178006	137.608555	140.3907266	145.1520533	125.9373895	110.9892828	120.2515664
ENSG00000081189	8.607914885	5.418214138	12.32889671	1.822895601	4.241264987	4.638163671	3.002854207	3.615804961	2.262232827	4.128576512	3.940498169	3.104525572
ENSG00000081237	0	0	0	0	0	0	0	0	0	0.018808082	0	0.158036368
ENSG00000081248	0	0.06533905	0	0	0	0	0.036999696	0.176590164	0.082431335	0.032155893	0	0
ENSG00000081277	0	0	0	0	0	0	0	0.076120258	0	0.033332936	0	0
ENSG00000081307	43.3514453	39.43839075	50.27192825	28.55392554	36.02917639	40.72130232	37.26262677	32.01962443	36.91975752	59.48988148	39.79877478	43.11467913
ENSG00000081320	0.635291595	0.262966071	1.20372825	0.198454929	0.624332225	0.208371853	0.422029842	0.076947649	0.07823026	0.137816548	0.054729403	0.050546914
ENSG00000081377	7.539047495	5.508005864	7.416813234	4.298314883	5.378713668	2.826712254	5.086483602	2.487365054	4.217860387	3.010423656	2.806631406	1.910244149
ENSG00000081386	8.651119376	7.149092154	9.246964168	3.486935433	6.760968118	4.851829293	3.917781698	2.717722263	3.677262065	5.772836526	3.584397513	2.321648561
ENSG00000081479	1.069044552	0.863278377	3.448871564	0	1.880538035	0.164841109	0.97917313	0.692014843	0.058683599	0.691949726	0.081451635	0.054769838
ENSG00000081665	10.3230673	19.95241903	15.61925395	20.9285848	32.32133095	36.84438584	18.7276077	21.83288483	17.83644772	0.656401162	0.663241971	0.242210987
ENSG00000081692	12.61872883	12.76361088	18.91912463	8.71170668	15.089544	15.3015764	18.01860496	12.40967602	15.93385352	7.21074466	7.409255935	7.899384016
ENSG00000081721	117.7297484	101.0683127	104.4400038	171.053601	135.8888716	140.6625785	156.2918745	151.3408231	166.0126194	121.1678552	141.593835	143.129151
ENSG00000081760	25.614554	23.94369962	25.06807468	9.294545912	16.59097445	15.47537727	17.61933523	10.88931163	11.57669142	16.90055605	11.97314047	11.48390417
ENSG00000081791	13.40252182	14.63031169	13.92124532	7.370893483	9.259540847	12.08360668	8.357268906	8.881656134	7.474004265	8.800513998	7.309041088	12.61085986
ENSG00000081800	0.025609904	0.043940834	0.061048139	0.100051542	0.141088869	0	0	0.021882971	0.012277151	0	0.083189401	0
ENSG00000081803	9.382084645	12.08322395	8.462881917	0.984093755	5.816233875	6.901297211	2.075301055	3.105643703	1.590646505	6.931672892	5.07253087	3.649110937
ENSG00000081818	3.545763987	5.29689876	3.45767429	0.663914202	4.568977806	4.052300842	3.715883435	5.800041583	3.158232157	1.393096516	1.426374788	1.502052364
ENSG00000081842	12.13988776	14.59633455	42.56134423	14.2951906	31.65738162	36.58611002	31.94422333	26.27211248	23.45697267	0.456938105	0.247878079	0.180818046
ENSG00000081853	0.015491519	0.427701175	0.123817158	0.01821806	0.262721118	0.167611594	0.064502779	0.086240023	0.030784347	0	0	0
ENSG00000081870	70.08192716	60.88398914	66.46329012	54.68979492	52.62446383	45.43126988	46.48954732	63.60381579	55.73614546	77.75409868	81.56914105	74.55026028
ENSG00000081913	3.356088775	1.632852941	3.767915649	1.413546458	2.167924656	2.004163238	1.805401039	1.861925797	1.351858785	1.941282718	1.550153638	1.884342018
ENSG00000081923	0.359218404	0.007800363	0.855454028	0.01377054	0.442478063	0.07506057	0.051617458	0	0.022908912	0.388738302	0.037854764	0.06343674
ENSG00000081985	0.030417253	0	0.152259128	0.039865494	0.226439441	0.053068394	0	0	0	0.397292512	0	0
ENSG00000082014	68.67929907	114.7865515	77.42505349	141.8195929	88.23912992	97.76394195	131.1039379	137.7790426	149.3445106	76.66368875	70.6692006	73.53400608
ENSG00000082068	29.46598371	34.32099439	24.93474787	27.84089674	26.17801572	22.89653358	25.12654679	25.608127	29.36474238	21.40039932	27.15957549	31.94600333
ENSG00000082074	0	0	0	0	0	0	0	0	0	0	0	0
ENSG00000082126	0.281470807	0.044925647	0.43896962	0.070252702	0.036733364	0.469714501	0.202803356	0.08506072	0.119850219	0.044086002	0.106932996	0.050060938
ENSG00000082146	243.0353612	234.4214848	170.6505148	197.9147684	197.4578266	194.5628736	210.4473424	152.9438308	198.7283419	239.7647217	182.7390001	186.245464
ENSG00000082153	320.3921482	261.5473139	329.3938247	178.74714	246.9147337	250.9896281	252.9121833	192.8198972	236.943919	226.2035828	165.2588481	162.6200881
ENSG00000082175	0	0	0	0	0	0	0	0	0	0.040492951	0	0
ENSG00000082196	8.744269781	17.01946627	29.89640839	0.51410821	3.334289903	3.067824328	1.091658103	2.429403562	1.913840884	9.738545447	5.131703924	5.580652036
ENSG00000082212	57.04352702	39.29033615	43.31063736	22.30185795	46.79445968	42.92275619	39.13892793	28.76513445	37.21590474	36.30271392	31.51149794	33.99801879
ENSG00000082213	57.96938573	55.67001196	69.31657028	29.81380737	53.40953157	52.91712306	60.12021296	44.73881537	54.02778672	40.02977255	28.69082535	33.84331009
ENSG00000082258	28.7857013	20.55595881	24.75638948	21.00742831	25.95765609	25.10518363	22.3925954	25.3409529	24.76021844	20.49631344	21.59523655	22.59391871
ENSG00000082269	27.21785658	14.01341188	19.04228238	4.324685348	15.32434586	11.37686763	9.360937561	10.43277961	6.382124707	10.30439186	7.956061096	11.36663277
ENSG00000082293	0.459051979	0.589175876	0.269879846	0.191580686	0.307486848	0.174499887	0.296238904	0.945057196	0.459755058	0.586550062	0.566095761	0.811573646
ENSG00000082397	68.4966482	73.06408829	56.91960111	13.31056702	29.50416165	36.43729467	35.60537424	29.42370526	30.22757011	44.72279806	33.36670415	34.81456255
ENSG00000082438	0.371409743	0.122121389	1.680344331	0	0.325992784	0.685261361	0	0.013127003	0.069890816	0	0.924916421	0.007769586
ENSG00000082458	42.04585509	40.99080728	35.59164984	16.00038613	34.59957655	38.18780064	32.6532128	27.8975224	25.44056476	19.75284396	20.96117098	22.19702911
ENSG00000082482	8.083044278	12.19256367	8.24026332	2.761252365	3.893336188	4.367477429	7.314589297	5.699360608	5.722549242	4.56994704	4.798736237	2.600044612
ENSG00000082497	2.93364983	0.591030125	5.736996997	0.657169824	3.178342644	1.70206134	1.149418446	0.435288844	1.546212756	0.544581794	0.24493359	0.402278877
ENSG00000082512	5.931944285	4.096909898	8.36549025	1.132553373	4.984463333	3.256991563	3.346151599	3.709266531	2.07596717	4.802997331	4.233141073	5.504640697
ENSG00000082515	101.5572893	115.5468544	119.8438808	195.8836317	178.2837218	159.2077304	164.1313747	162.2208788	167.0208516	177.1314438	180.0364962	202.8503688
ENSG00000082516	12.71796797	13.34472316	12.44137126	5.607454071	6.37871092	8.167627063	10.30061509	7.193760597	8.087174948	10.45449354	7.585762341	7.729114421
ENSG00000082556	38.73369536	70.34668862	24.29642988	60.51109653	37.24178294	51.91546986	81.09902178	88.92843517	66.37832011	52.33124529	52.91251413	46.91250622
ENSG00000082641	79.33531128	35.42727051	70.89438632	14.68718298	24.41657161	23.48873817	22.55832056	12.46718326	14.36150246	19.20702741	13.55800734	15.10388493
ENSG00000082684	7.306282	2.073300379	3.634353702	0.735358268	3.867816729	2.620035052	4.095571789	4.121824714	3.696688561	3.582633083	1.250698961	1.591265242
ENSG00000082701	74.60981464	43.93973975	61.80514347	21.35452425	66.79927536	67.45100696	49.70645635	33.84073174	40.72798131	39.09185714	34.00402692	29.9873514
ENSG00000082781	12.38896077	20.61401795	51.65071641	0.752776702	10.42588204	5.460824878	2.977490921	1.349460506	2.998602556	3.712963771	1.473550898	3.082204732
ENSG00000082805	28.86367958	21.1921405	28.60806963	16.76751451	28.87685781	25.23165738	27.59298797	28.9550107	27.09268742	26.68137538	26.38451764	27.23022421
ENSG00000082898	56.360899	27.21331394	52.39527099	10.28943085	28.37968618	20.35423196	19.27544819	16.10625107	16.51453914	15.71866278	15.79661148	16.09554598
ENSG00000082929	1.686928123	1.39206316	1.204747506	1.027142775	0.641105284	0.670549121	1.403676941	0.911481238	1.160114171	0.44938167	0.871129101	1.110973302
ENSG00000082996	81.33178417	60.38641396	56.29012658	50.53984587	58.66810893	65.32612232	55.12730337	53.70546885	51.92395436	60.37924751	57.22953773	59.59274363
ENSG00000083067	46.92979531	56.78855416	37.14534077	12.43550928	32.76262271	35.73527207	48.87583409	35.76951971	29.52036894	22.59369109	13.65173753	15.46108318
ENSG00000083093	11.17058324	7.016452046	9.405248846	3.425641425	7.203959688	6.863348451	6.389412542	6.729332841	5.276753813	6.257272414	4.071858169	3.441998782
ENSG00000083097	9.436080516	6.52629765	6.515449851	3.010558901	5.710324844	5.52640192	4.963577924	4.279096217	3.653767869	3.878477993	4.202832924	3.175859358
ENSG00000083099	83.85860787	64.56058297	111.8220838	80.99858606	102.5922503	87.7958788	75.68483428	92.04706129	77.65079549	79.83068319	94.98478702	85.25861898
ENSG00000083123	14.33181671	12.8460822	12.61484421	6.445072831	9.580834154	11.92345996	8.57185466	8.094885307	6.928162183	10.09434266	8.238108135	6.346411494
ENSG00000083168	12.71945003	5.030652291	11.08190737	3.132861515	7.843817461	6.920490185	5.565031226	5.345234393	5.325225832	4.387189222	4.472833353	3.490145343
ENSG00000083223	18.30714409	10.66612034	11.74374754	5.519456817	12.5451945	10.36372235	12.81290629	12.30987225	10.13217767	9.066508969	7.428390287	9.586171591
ENSG00000083290	46.16128005	47.17540833	45.01201431	7.385572474	23.18458107	25.37899015	22.61398693	20.5303218	17.24489521	15.48069715	8.854232889	9.721302509
ENSG00000083307	0.013333562	0.008693663	0	0.043341228	0	0.013829853	0	0	0	0	0	0.109902171
ENSG00000083312	188.7994517	109.6958094	157.3221626	41.90818607	129.2687254	130.1283501	116.2735764	69.24516911	82.31411713	72.21373021	57.04563278	52.53501171
ENSG00000083444	32.3018793	63.27087933	62.99751156	15.54622402	25.56109861	24.59754314	19.69443571	27.92402971	19.41223337	24.86148766	23.70425519	26.16939601
ENSG00000083454	4.436436016	12.60905057	6.141001589	5.604426235	5.701816256	6.457333675	4.990075063	8.89880159	7.616139954	6.629659982	9.828299467	8.820183146
ENSG00000083457	99.25515562	88.25316081	126.8365142	176.4479	146.2237022	152.8811198	168.9595127	140.3755396	149.8314305	132.786025	137.4582157	142.4517128
ENSG00000083520	29.6560161	23.47034868	29.73443197	15.06973784	19.26042649	17.94148224	20.8990218	14.72786808	16.95589029	19.55922973	18.51150506	15.03932034
ENSG00000083535	19.47891219	20.75718006	17.83857732	7.599672451	12.08801865	10.63864875	13.81487844	13.59072972	9.385930107	15.0881854	14.12408813	10.38442818
ENSG00000083544	17.12346103	9.220430207	11.4027862	5.908442217	13.31349271	9.436211003	9.042078748	8.476135143	8.105396445	10.42596768	12.1142943	8.31061572
ENSG00000083622	0	0	0	0	0	0	0	0	0	0	0	0
ENSG00000083635	10.44736824	7.536845156	9.058157066	5.328312536	8.666491121	9.327615303	8.488962827	6.185539704	6.340718579	5.71199955	6.628814495	7.075600198
ENSG00000083642	39.02916383	22.25922749	29.55986446	17.93206995	24.69968165	23.30602026	25.78112433	20.53199452	21.51470275	20.82841055	16.8924751	17.94521516
ENSG00000083720	53.43651622	44.19186191	48.63543912	22.12208211	41.95903933	43.31197769	33.78886775	33.58969346	36.60399901	34.12199048	28.61466054	30.68946353
ENSG00000083750	68.28440593	119.8071859	78.83903503	102.8776254	80.26699857	79.43735834	108.8662736	122.9694363	97.57167196	96.91392676	100.664698	102.8433139
ENSG00000083782	0	0	0	0	0	0	0	0	0	0	0	0
ENSG00000083799	30.72345108	28.98585449	23.8415349	12.98867885	23.46810695	26.17125102	20.99246044	17.78071854	19.02689121	18.84607911	14.90200723	17.49902505
ENSG00000083807	14.66299197	16.71300939	13.97880859	19.36936166	21.98933341	18.2716615	27.67940337	26.37499558	29.92329702	36.7657648	41.74125566	35.47312455
ENSG00000083812	17.94395294	16.52239769	15.97714297	8.867178198	13.92678315	15.50111185	10.35990652	10.93246155	13.25488913	12.31832667	7.156962348	8.655099633
ENSG00000083814	11.42259863	18.56361688	14.43797165	20.40011707	16.0112513	21.39711432	19.17394993	16.3120859	17.64941885	9.779132221	8.773427502	9.914118557
ENSG00000083817	8.728421928	15.13925762	9.293141276	14.71745915	10.51421083	12.36117417	10.96450108	13.85039766	9.613523407	11.36284868	9.493840835	12.10278679
ENSG00000083828	6.769703567	6.374198795	6.414487644	4.074080318	8.138255099	6.527734906	7.026760844	6.369787451	7.505104309	6.153209231	5.345667523	3.439941311
ENSG00000083838	6.936118922	7.520937149	8.575079087	8.514155385	10.72855357	9.926360664	10.68477475	9.710272692	9.472782577	9.135525342	8.292918811	8.965775569
ENSG00000083844	3.651065615	5.059889461	6.241716124	1.424473445	2.72659536	2.945036057	3.024149009	3.205960322	2.37385451	2.850811431	1.421632209	2.722812098
ENSG00000083845	403.2000087	481.2468458	434.601807	596.4850998	470.4667183	567.3721762	530.7365631	588.2618068	566.5008012	577.9260857	688.1578502	649.4837927
ENSG00000083857	42.59149906	36.54694233	42.60678625	27.8437128	48.77928199	48.68431742	45.22157754	46.18572144	41.07090922	41.32469926	33.88155486	38.54503972
ENSG00000083896	14.61005239	23.08821088	15.24116481	35.62201501	40.26912729	37.60995993	30.70129912	26.82896761	32.39820931	33.45008069	33.12330279	28.66552972
ENSG00000083937	22.33059058	18.21335449	25.04153011	16.96995921	23.35976537	20.22485102	14.76012614	13.50302822	18.05006286	21.73497061	20.63861015	22.83964985
ENSG00000084070	79.23170887	92.14345334	77.58078411	59.35474313	74.29270222	82.93402649	80.60848461	76.30823369	66.43067878	64.38505115	51.48644105	58.02519886
ENSG00000084072	56.34660774	56.04160532	60.36680006	82.38073492	74.11123309	71.3460143	60.40721271	92.21235948	75.19945368	65.40373022	77.58285953	66.57856701
ENSG00000084073	55.86337937	28.40482024	45.86382769	21.81745	32.92795789	27.620433	27.30831736	23.58347252	28.00348993	27.13543322	22.19888063	25.59222286
ENSG00000084090	186.9247527	165.6849273	173.7390059	90.81294061	132.0399408	134.4970374	149.1417653	111.6964784	122.251862	123.1079591	88.22441805	99.09676704
ENSG00000084092	16.69077209	18.49188823	16.51668968	15.09890339	15.52271362	16.84446038	17.71942366	17.29957785	13.81957596	15.47318103	16.23350749	12.51942762
ENSG00000084093	7.617299842	7.512826314	19.73907311	1.96837863	8.468560173	4.913496549	4.445219582	3.865693183	4.95929107	8.207258734	7.142285721	7.323585053
ENSG00000084110	0	0	0	0	0	0	0	0	0	0	0	0
ENSG00000084112	20.56221557	10.7203516	16.50375762	2.426182452	10.91800258	9.860637754	9.326060551	6.056164471	6.665247744	8.869568039	4.3504049	4.847620383
ENSG00000084207	953.9630274	1159.983609	1404.007237	1756.148444	1149.789283	1137.250881	1204.422164	1539.810769	1452.312653	1378.251943	1500.827532	1539.799963
ENSG00000084234	330.6500602	342.5092516	329.0559377	153.2038375	247.9946517	260.4585485	236.7158422	228.6830511	208.1757309	216.3378022	218.7655496	195.7734348
ENSG00000084444	27.53579058	20.32006435	25.8778557	10.48199624	23.78400685	19.48117908	20.08939632	14.70501086	15.75013085	11.18649198	10.51795655	10.29011638
ENSG00000084453	1.562912797	1.692521574	1.568604317	0	0.597645689	2.187847775	0.609111594	0.610214276	0.776795196	6.121120029	13.0164556	8.548842489
ENSG00000084463	98.82966395	70.48962862	102.7408466	68.69130659	84.13284919	71.75297607	69.38230231	71.4073465	71.00864097	63.48034525	55.74809283	61.07993853
ENSG00000084623	195.8961877	242.5615171	211.6321502	336.9785792	237.5466812	258.1435796	253.1782372	296.9775565	277.4179843	281.7834603	317.4341737	332.5283162
ENSG00000084628	137.2337425	120.4987701	153.4632772	50.60323936	100.2523573	102.0290635	97.00052518	68.86251534	73.21362782	72.78223225	39.95386859	46.73822799
ENSG00000084636	0.359809216	1.136243918	4.75906943	0.015092186	0.195077389	0.159976468	0.950380064	0.588737464	0.103612095	0.114570664	0.12963187	0.179974988
ENSG00000084652	24.16803218	20.48813831	31.38970705	8.565916597	13.45963949	14.28307243	14.26110951	11.26757629	10.63777491	11.66089878	8.840252726	10.64994435
ENSG00000084674	0.109637602	0	0.03617335	0.025239452	0.332036161	0.440133	0.235672513	0.047859925	0.130575313	0.170601281	0.014387365	0
ENSG00000084676	29.70559166	24.42510643	27.23337875	11.14096526	25.60167744	25.15084	23.48257593	19.89990472	19.65656035	18.32461343	13.63738092	18.57791981
ENSG00000084693	56.91722057	59.76772343	51.48556636	35.82316735	50.21519533	56.10893867	51.90893466	48.63773846	45.98763008	55.14595217	45.64014286	48.32694125
ENSG00000084710	63.94565802	40.12546322	50.69145251	18.46417274	45.00499726	50.48240874	33.55687289	27.21831453	28.7461025	30.33799867	25.407632	27.35359248
ENSG00000084731	103.3610809	60.44868228	89.82873143	30.43419952	58.76430635	54.20672982	58.89599515	47.13397143	41.47763743	36.71494667	34.34757524	34.7524433
ENSG00000084733	286.4866443	315.545665	238.9898797	180.6678665	264.8521593	310.7098326	291.3384187	232.3021922	257.7147361	266.5380459	216.6869232	223.7761703
ENSG00000084734	0.989727564	0.645086491	0.356032396	0	0.400472027	0.10685864	0	0	0.045409688	0.044253377	0	0.100312829
ENSG00000084754	74.87190209	76.164214	79.17920452	46.32852475	62.57216294	59.34918631	61.65070564	66.31145458	63.5887629	71.81947318	56.25818753	66.22792303
ENSG00000084764	128.1595748	110.4930638	103.6421179	33.26435248	88.5168177	84.88423689	111.7962107	67.44299721	76.05968985	56.20917122	46.59413302	42.61093484
ENSG00000084774	12.32213656	8.703679559	19.45930426	3.35589672	6.514931642	5.798110931	4.212701303	2.64720104	2.805872829	4.682585801	3.118438881	4.055748425
ENSG00000085063	178.2199089	154.8610215	214.5851853	144.7849108	148.0210859	158.9065302	156.6823741	165.0748892	150.8405313	130.3675972	121.0857959	122.9606956
ENSG00000085117	4.00205107	5.996848856	6.977736031	2.42426996	4.438380997	2.343262269	1.597199704	3.264154473	6.721120311	8.302142512	3.818316245	4.34512179
ENSG00000085185	8.580553997	5.270138189	6.0840124	0.847257791	2.819212631	2.886571463	3.788156845	1.3083117	1.679305678	4.053281667	3.656624083	3.381674327
ENSG00000085224	132.9997233	85.23196595	106.1650829	52.26858339	114.7371559	96.56634005	105.1843447	90.50141512	93.07853166	100.8264322	107.0932695	109.1863331
ENSG00000085231	70.22710642	80.49847094	81.66200898	77.4562897	108.848426	95.45910134	93.07949889	77.62390944	81.73481905	76.70729195	91.8439549	92.78263118
ENSG00000085265	0.00913996	0.00591381	0	0	0.022925476	0.00938491	0	0	0.012970915	0.02082295	0.019451191	0.016840427
ENSG00000085274	15.15944135	16.31953412	14.4951808	12.09517233	15.09432389	13.44579377	10.66741313	14.69470031	16.45085264	13.32094182	12.92591028	11.91795667
ENSG00000085276	28.95005092	19.06518831	25.38244749	3.790690166	22.39618767	24.39459913	14.80013183	13.28812089	13.70714214	25.71576278	21.14651688	21.33250076
ENSG00000085365	182.0053076	136.5847972	173.4457183	95.05222781	132.1068628	118.8923117	126.1949768	106.4464763	113.1377701	97.65240786	100.4809213	99.10476338
ENSG00000085377	54.72273531	69.29344448	56.96250571	39.60674538	59.71527012	64.97539064	54.39567962	53.31981334	56.72805643	60.72395746	45.89348515	55.18777314
ENSG00000085382	13.7410357	11.13033023	10.33672218	2.725230237	11.09164059	8.14444948	5.083852554	4.49479659	4.670039647	6.603159754	5.248678242	6.729914781
ENSG00000085415	36.17979229	33.39723451	32.05188682	16.36911102	26.10214435	23.42327723	26.50858575	25.68764022	23.57060842	23.62951683	15.95407953	17.98337553
ENSG00000085433	110.5174834	106.477326	86.31575722	50.3263255	97.1802609	87.69848663	110.08807	81.22682881	84.91270232	67.86067382	47.95970585	61.01589415
ENSG00000085449	40.19113159	30.8295485	37.83009848	13.49448585	28.94390405	22.76347304	21.78783472	18.17685796	19.92962167	21.77728534	16.24987308	19.52925803
ENSG00000085465	3.037888853	2.560929882	2.168195409	1.074957362	1.986304144	1.490618446	2.379584343	2.991666483	2.058517693	1.807711594	1.57477214	1.313042915
ENSG00000085491	37.58956598	20.29549975	39.19215579	11.45270067	22.97811312	21.95964916	15.31694838	14.2301454	16.4502795	15.74747228	10.50290586	11.00907582
ENSG00000085511	13.1900832	9.114599241	12.79166059	5.647027485	4.818747322	9.737894828	5.981657711	4.483639185	6.709030374	3.37708653	7.68956532	7.376886402
ENSG00000085514	2.799320491	2.664912227	1.960817716	0.996782523	0.678939376	1.205609059	1.175810279	0.879846231	1.706481686	3.15128003	1.832766983	2.387547359
ENSG00000085552	16.47442994	17.70752818	20.99982162	4.466319806	12.63262823	14.60696176	13.76111021	10.7227423	9.730451899	8.804928733	5.416977105	5.753182118
ENSG00000085563	7.340540158	7.229035988	9.699065094	1.127529236	3.248492901	4.960609251	1.66072275	1.967518256	1.283916335	1.988835185	1.631428685	3.367787928
ENSG00000085644	12.43431462	6.459362443	12.74265475	3.330281875	5.145546021	5.389652565	4.946102175	4.106187102	3.937014601	2.456826632	2.320210349	3.565554292
ENSG00000085662	243.1161394	335.8829722	214.817055	340.7567408	240.4486551	261.99817	299.6377139	295.9074244	281.3357728	299.1144642	300.964811	320.9384545
ENSG00000085719	57.72519542	43.38833375	46.62019189	71.27873255	87.81981769	72.05366208	44.27687067	43.45927269	52.62930251	56.2083068	53.80399916	51.97518079
ENSG00000085721	98.46782241	66.87358612	76.90157951	49.86365407	77.52765595	76.37002243	79.79785185	64.91878972	68.01646003	58.48699737	35.76149833	39.58011496
ENSG00000085733	43.8293401	31.64196078	51.63715777	22.00398071	30.8597309	34.11792056	38.47814682	35.7175621	27.83343269	33.64480113	24.36324039	25.94563357
ENSG00000085741	0.872285773	0.288867554	0.265290831	0.119970163	0	1.049404581	0.718527183	1.252198516	0.964896731	0.522157887	0.177855779	0.267231267
ENSG00000085760	22.98898165	15.33949655	21.63624461	19.17352174	21.81304251	21.89915908	19.64533587	17.22496769	25.96110638	27.29016303	27.40370924	27.80386916
ENSG00000085788	87.28780661	89.78019105	69.81043751	21.11708322	57.71601923	73.10719674	86.41167387	54.17764021	51.36288219	45.60620326	22.53598116	26.08480982
ENSG00000085831	20.47692556	22.87403394	15.51963129	10.03090232	12.27710824	16.23321535	9.760044059	5.416242919	10.93017371	12.7113777	8.942548783	10.82740474
ENSG00000085832	99.57554691	65.46331755	75.04755558	23.58997309	43.69176559	43.38569782	42.74286766	35.24691162	40.72876587	31.60011718	23.97438954	23.58172871
ENSG00000085840	1.9772152	1.086357154	3.905177275	0.346822581	0.991735601	0.706868849	1.135171009	1.710017149	1.250259373	1.038276385	0.638586761	0.356055638
ENSG00000085871	17.55157368	16.99216401	18.59199182	6.821294605	21.32997028	10.77388542	7.259313828	13.99235692	10.80715588	14.98641033	17.47704133	18.45638154
ENSG00000085872	28.3840056	18.06142331	29.39616008	3.985464695	11.62780687	11.52568614	16.6326867	9.322895258	10.73210133	6.967223899	6.925907172	7.795737425
ENSG00000085978	36.17498113	29.29220359	30.8985582	23.05280959	31.98221939	28.3376664	35.00935081	26.96633665	30.20553948	28.50843119	21.84544056	27.60646012
ENSG00000085982	12.08935213	13.41584951	6.866413362	5.804564939	10.31163612	6.815447445	8.869400866	3.745340058	3.289766442	8.99688057	6.149658894	7.197990814
ENSG00000085998	59.76283025	76.37739085	53.11916684	34.24619655	49.19230314	57.74802367	55.13864637	53.49102058	48.75646772	47.34877014	33.77732598	49.01647303
ENSG00000085999	4.557274771	3.317124268	5.853318793	0.514382369	1.669935211	1.211742135	1.807306926	0.634718693	1.441885141	2.241910675	1.376043003	0.34719196
ENSG00000086015	50.69061272	45.47496509	46.64209438	8.752612811	24.43089647	39.72250212	29.60741909	18.97762687	21.5009476	21.2293093	15.98160607	12.85791357
ENSG00000086061	513.1776172	547.1176111	490.204039	539.004437	633.9096597	616.3568659	595.5292478	601.4145595	596.0116259	560.0239408	534.4599153	621.2459347
ENSG00000086062	1.813969678	1.040954555	2.442885978	0.089708975	1.196830376	0.509152531	0.398437645	0.487745623	0.409559035	0.302448611	0.297186255	0.412224537
ENSG00000086065	92.69492816	85.7754357	81.75212724	95.57399734	95.76549683	89.49421591	101.0979975	93.65057236	94.45891047	79.66574519	97.21283931	92.82198647
ENSG00000086102	21.25942437	21.99317174	21.89285887	6.84082578	15.40399413	16.35154636	18.84719798	14.20185799	14.02917636	12.91688149	8.03061976	9.871001921
ENSG00000086159	0.79439278	0.506661028	0.605244394	0.125002917	0.462428927	0.660278321	0.564712274	0.614401284	0.369266318	1.548377354	0.963772417	0.974310787
ENSG00000086189	27.66738226	19.8834091	31.98113549	17.81490372	25.80613298	23.69647615	15.21455897	15.89474445	20.35020728	25.31036412	27.70594249	21.67867052
ENSG00000086200	13.02679291	12.92763932	13.03853301	2.994452742	7.605898641	9.58088506	9.537325828	8.136142398	6.007814475	7.108656471	4.483752292	4.749419771
ENSG00000086205	0.318028945	0	4.277683239	0	0	0	0.698246804	0.600286846	0.373457723	1.030852895	0	0.236371742
ENSG00000086232	83.37620229	64.01872372	69.04463353	34.84669832	52.55730353	51.72704191	54.48325352	46.9470467	53.20543041	52.42093502	40.98412724	45.22909916
ENSG00000086288	0.041395199	0.439749946	0	0	0	0	0	0	0	0.124916592	1.462157339	0.893561882
ENSG00000086289	4.201056925	6.094136245	15.80529629	2.695086905	5.472313225	2.805373624	3.386024156	1.846668276	2.188253838	4.016491579	1.92457304	4.989195921
ENSG00000086300	58.63964812	64.06436332	56.03175891	53.89611917	58.20405708	53.47945178	53.29520003	48.89332514	46.55728197	58.95746609	63.44171792	74.92890459
ENSG00000086475	52.29112266	52.37279071	65.57617314	28.34683252	54.37793999	44.43790465	46.77677439	41.75977763	42.44886804	36.16461003	28.54615726	24.6459656
ENSG00000086504	93.11938361	130.7009531	115.1948017	198.5213105	136.1862666	145.5138669	158.546786	176.8023226	163.2570898	138.7418627	133.5097055	133.8649253
ENSG00000086506	0.780615401	5.127961531	3.345482179	5.013869843	3.129308338	4.385850374	3.329878694	5.401097599	4.214058071	4.54863327	4.724284487	3.961099898
ENSG00000086544	14.38440357	17.16049764	16.72625954	8.65946592	12.03205863	15.08525827	12.69107038	11.60439136	8.842292259	12.35562994	6.461199769	7.470610935
ENSG00000086548	0	0	0	0	0	0	0	0	0	0	0	0
ENSG00000086570	0.050294219	0	0.133829606	0.063033542	0.015898736	0.124467092	0.078800025	0.043441235	0.018959152	0.017482162	0.034414082	0.038619326
ENSG00000086589	72.60921081	70.22326762	75.04503084	91.01971924	83.60481787	96.27267256	92.53761167	110.2737325	91.19946539	80.14356784	81.31116218	78.55396576
ENSG00000086598	222.2354003	214.094493	214.3296524	141.0869688	160.0906713	168.8397403	165.1604942	135.4296198	145.6524158	158.0430798	130.2374126	142.3201636
ENSG00000086619	4.235649024	3.6541086	2.974784125	1.404997764	3.80398185	3.238317398	2.502084893	1.904789155	1.717069646	2.063271991	2.241991643	1.760046677
ENSG00000086666	242.2065973	302.1628164	208.653263	324.9305117	298.6982845	288.1851001	318.6445868	332.7063803	331.1715882	307.8040449	302.6608056	325.6316266
ENSG00000086696	0.529873272	0.011285642	0.937108508	0.005159255	0.014811681	0.026926235	0	0.010031772	0.022437485	0.704526886	0.691439558	0.006140125
ENSG00000086712	20.70904221	14.31090572	10.36032435	5.188217967	9.48857606	9.64501735	9.373836324	6.934327918	8.428843199	15.12633294	16.20819757	14.27700719
ENSG00000086717	6.328801559	6.838663241	2.103574848	2.109806449	3.172501636	2.629140599	3.638859793	3.795674773	4.243003224	10.19219483	7.66587587	8.475384876
ENSG00000086730	0.159282236	0.153650544	0.608025119	0.309974264	0.225379065	0.414310691	0.273132844	0.440164531	0.24383402	0.059897872	0	0.239220017
ENSG00000086758	33.59790971	24.21291481	28.62052565	14.56927888	32.39329986	33.42838248	33.27897099	26.80211045	27.32957496	25.28276077	25.24553737	21.21797086
ENSG00000086827	15.59460336	18.59290628	18.14950308	7.411794224	11.03354256	10.24985451	12.92428627	14.65495258	14.64935087	17.39117606	13.20344073	11.38495878
ENSG00000086848	20.67039457	29.18226542	18.94502618	19.22341715	24.82740041	22.34024788	22.3919818	21.94823819	20.00707688	17.74523813	16.88157924	24.51007727
ENSG00000086967	0	0.129147963	0.150715667	0	0	0.348479027	0	0	0	0	0	0
ENSG00000086991	2.376132448	1.088278252	3.284417857	1.222397235	1.368077749	1.227930211	3.688450569	1.264177128	2.267492887	1.145216675	2.675855317	1.22864385
ENSG00000087008	12.95603304	12.8726765	16.66853034	7.624751852	10.39273559	10.49640721	9.04493862	8.495571028	8.538731891	9.807177863	6.179335035	7.11015411
ENSG00000087053	117.7947583	93.90710372	93.27386857	57.71733841	85.85384277	84.919135	84.12000169	73.50587749	90.70892447	77.48916697	53.90377497	64.72900592
ENSG00000087074	53.61170776	52.54300871	66.34521371	35.88557809	52.47277112	55.54846195	51.22210637	38.31122098	43.33257648	35.93453403	21.73652336	23.61096663
ENSG00000087076	4.124674513	7.367870387	5.621328392	12.7194839	7.528564513	10.60028451	7.862302476	17.1362899	10.51021459	12.64900891	12.5402184	9.567445686
ENSG00000087077	15.09137452	21.09303702	51.74455919	18.17282441	28.13744685	22.88581673	22.27081546	26.27967295	23.05029951	7.756458248	6.959580029	7.215783579
ENSG00000087085	110.5224645	153.8504975	142.7846542	54.31996057	113.1156374	133.7641118	104.3235299	79.34733868	73.37042493	56.72766535	41.78520132	44.17223226
ENSG00000087086	5358.861971	4913.153406	6344.657627	9589.543034	5761.514996	5874.039027	6169.780392	6133.11376	6503.820009	5077.713894	5510.194262	5060.076739
ENSG00000087087	52.6890009	51.23883579	67.31085046	29.11100605	43.3657949	45.35708383	38.65238705	35.33453165	35.65153798	36.20625263	25.7627127	26.1027939
ENSG00000087088	53.23247462	57.75710416	77.25046056	60.86596675	57.33324753	54.86950545	49.29173549	46.70104066	52.46620162	59.24547518	56.67154042	47.55606522
ENSG00000087095	12.80704754	8.160233743	11.46930217	7.358134045	11.7925237	9.690771074	10.66723803	8.112113047	9.288529884	9.337434662	9.630065139	6.969335081
ENSG00000087111	100.834944	139.7443186	104.2373127	86.46568325	98.51521323	107.1533258	107.5222874	94.23286341	94.26647306	126.9304042	99.30965813	139.1239879
ENSG00000087116	0.468748609	0.254545839	1.428366143	0.068351295	0.273888081	0.281947514	0.109981565	0.703191517	0.710974304	0.396233115	0.326213228	0.458603792
ENSG00000087128	0	0	0	0	0	0	0	0	0	0	0	0
ENSG00000087152	23.81716337	18.28167938	23.64314224	3.750270523	11.83178722	11.59340021	12.60031187	6.507862189	7.028192533	6.740878317	3.73284437	4.10217517
ENSG00000087157	44.57229132	47.93352172	43.42821986	24.42626097	29.78134664	39.23781739	37.2035623	27.01681143	28.39881111	24.33835994	21.87727059	29.01237521
ENSG00000087191	204.0961989	242.7915288	226.0291229	323.2526146	254.3381641	286.9007441	318.9316683	344.5129363	345.1880601	348.9775801	360.2407798	352.6454084
ENSG00000087206	30.78064445	34.78287684	31.17027229	29.37310538	31.35366149	31.65822923	32.41463425	31.47730603	27.7966726	43.88983808	35.42020969	30.05172938
ENSG00000087237	0	0.240577959	0.285408006	0.205298169	0.036119927	0.053772003	0.274972378	0	0.069320004	0	0	0.239747037
ENSG00000087245	79.67367609	68.84965012	121.717634	16.17438186	56.47376515	53.48149252	53.53256512	35.96976608	37.03050206	37.75366844	18.91643272	24.18163919
ENSG00000087250	0.857973684	4.118010905	0	0.430096054	0	1.138298831	0.592442883	2.287275457	0	0	2.10298733	3.060924147
ENSG00000087253	7.199370001	5.986611107	7.520322863	1.95723937	3.097183538	3.230337001	3.457233932	2.14723598	1.268934502	2.175305403	2.197878309	3.870452438
ENSG00000087258	220.1284767	156.4351893	185.0997737	84.38047015	138.9447818	145.4524718	163.4945536	124.7525456	128.6145614	111.4235459	91.6462107	98.31320696
ENSG00000087263	98.89044582	83.8585319	103.4805312	58.5328637	73.91844067	78.49499543	72.10154859	64.50083627	78.43326985	80.10060965	57.61415523	58.81593942
ENSG00000087266	15.46460971	12.93930752	27.56752926	8.436877829	10.81533343	11.53681393	12.49895326	12.68191837	9.846226879	10.11279127	11.57496462	3.098916832
ENSG00000087269	12.88672557	12.08816528	13.88219795	4.493995048	9.04405444	8.826738798	8.382393755	8.054111983	7.273998103	6.514300656	3.936266633	7.033457235
ENSG00000087274	206.2378894	148.0151984	203.008366	63.20000741	117.566499	121.2923187	118.9702394	84.98872549	87.89065634	76.29110139	77.53316044	74.532099
ENSG00000087299	4.61035288	5.873327224	7.710106945	2.857179473	7.434514857	5.813404726	3.734185851	4.338272925	5.488366917	9.12794536	7.081320287	4.693917958
ENSG00000087301	24.13314915	17.23046918	28.8719571	9.191414706	18.03703248	16.80137528	13.30143623	14.05041105	12.65500093	13.24071368	11.04892797	9.272304353
ENSG00000087302	230.4818858	217.8153749	262.5018017	233.2354653	269.6830452	220.0029269	213.3731517	221.4459236	248.4167175	205.7678261	237.3139867	208.5586926
ENSG00000087303	5.421997127	9.031294768	8.369844829	3.453120246	4.050014834	2.681130944	3.748424906	3.551613378	3.586324247	3.391065283	1.954955109	2.305007826
ENSG00000087338	9.469843986	5.969755134	12.25451535	7.892891767	13.53171622	6.451836083	10.79270597	8.738400346	8.845944452	6.418784397	5.331161661	4.698281469
ENSG00000087365	68.9484484	60.31385406	91.7147727	44.52798573	63.89664449	62.98622536	61.92735488	54.83756846	51.27115717	52.54644246	56.50928494	52.9232848
ENSG00000087448	69.04444806	59.95155143	65.26897505	19.20325063	52.76265595	47.11493303	58.21114661	38.13041709	43.85572452	34.58653078	24.30377094	26.10602337
ENSG00000087460	2505.074235	1978.969825	2642.836176	1422.259734	2027.822801	2161.230025	1977.925663	1540.248226	1577.14313	1527.24473	1435.886409	1208.532722
ENSG00000087470	126.41431	100.7562859	97.84290138	58.07431408	102.3785674	90.7865202	94.56644062	78.6769795	88.16085351	82.38882481	64.90443515	76.17010759
ENSG00000087494	2.715083053	0.930425174	8.860316102	1.078061885	4.809673749	4.876997087	0.560598378	1.693512983	0.462708018	0.595716169	0.553805561	0.816534459
ENSG00000087495	67.47637013	0.152507771	68.05392931	21.94832676	30.10213774	31.34045477	41.11980117	33.66638942	38.33995762	31.85546294	32.21568749	31.42972309
ENSG00000087502	85.44290346	56.83975805	69.38430276	59.49890382	90.45313088	66.71531846	75.0388015	63.00118946	69.60866387	53.58917214	70.88099285	71.81320677
ENSG00000087510	0.051199926	0	0.166347384	0	0	0	0	0	0	0	0	0
ENSG00000087586	17.37207869	12.88309974	25.57528308	5.469907517	10.90740816	9.126130314	11.05889478	11.09803042	12.91837358	14.7025719	10.10831832	9.727569708
ENSG00000087589	0.02551084	0	0.234160939	0.044730394	0.105770292	0	0.198252118	0.029787203	0.033150815	0.096988281	0	0.072909151
ENSG00000087842	15.35388296	23.22747925	9.21093652	10.76998384	11.18187592	7.743084168	8.355106917	9.50713001	8.921036632	13.97554587	19.70351421	16.45853707
ENSG00000087884	13.64738093	25.72389649	37.85818099	25.48033899	24.13019162	20.76822326	31.32737969	22.04083704	29.60605426	20.40169364	18.83666027	22.08451189
ENSG00000087903	4.489140786	2.930079351	5.008868928	3.223387341	4.258042105	2.219476564	2.840236181	5.880106327	5.20237499	3.505267368	4.525747544	3.487256133
ENSG00000087995	67.93669961	57.36909619	52.76355905	70.52398938	65.07181392	66.4973085	78.60750529	65.36356043	68.77099121	70.32858968	64.90181825	70.57206893
ENSG00000088002	0	0	0.391478373	0.545953234	0.594102316	0.77057702	1.086566964	1.461267996	0.225343771	0.185921081	0	0.538098797
ENSG00000088035	18.00626902	17.5418357	14.35864276	5.773152567	7.300490303	7.208295825	4.877134105	5.734007582	5.133742418	13.57205782	13.46720333	14.16700391
ENSG00000088038	17.60517061	8.214356009	23.69292091	1.446210954	5.083267199	6.952867804	5.785246568	4.367252698	3.760118745	2.023495204	3.342735488	3.487048843
ENSG00000088053	0.068548735	0.109237979	0.413782404	0	0.057004533	0.336788869	0	0.120441982	0	0	0	0
ENSG00000088179	26.93275636	24.2139536	24.44273933	14.42941421	27.47249225	24.28354506	28.35757827	21.99672165	22.43778718	18.94454586	11.81813396	13.02822076
ENSG00000088205	32.98888396	23.79780429	29.64328429	22.95787429	32.92013306	29.89571132	29.23016169	22.90009459	26.88124985	22.46565795	22.1126379	21.37742346
ENSG00000088247	53.76458567	14.4895291	77.00943324	1.552407682	9.823427218	6.737555304	7.276902823	5.415038158	4.877429945	2.961470647	2.518450663	2.931229879
ENSG00000088256	75.87611466	68.53761112	99.53180108	32.30409803	52.71013034	44.38528613	57.15285881	47.14131693	47.28948503	42.04890164	40.59713318	27.75741322
ENSG00000088280	5.597049534	7.506247317	12.66491066	4.765117263	5.103833484	5.350285115	6.909143964	8.149989543	4.965182649	5.385064564	2.335715076	2.522074803
ENSG00000088298	16.28189814	22.81633965	20.45251081	29.88214376	25.62166531	23.53904796	20.76526515	20.98611456	16.50714005	20.09438369	17.71658313	19.5786824
ENSG00000088305	22.45277954	17.70792144	21.75285941	10.68971878	19.91122438	23.21828922	24.00049367	17.07046703	15.29848835	12.85400952	5.090501789	8.124128428
ENSG00000088320	0	0	0	0	0	0	0	0	0	0	0.052354309	0
ENSG00000088325	21.66092715	20.39995131	59.24702334	5.721873293	16.87679487	9.166586068	12.93255261	9.716556688	13.75760427	15.54984994	13.3794861	11.65280372
ENSG00000088340	1.3158202	1.031578943	0.770490112	0.086690536	0.503713573	0.140986723	0.318516989	0.325612552	0.824756457	0.049100755	0.023249987	0.32615405
ENSG00000088356	69.67703355	149.4738242	125.5804044	152.287115	104.8135846	113.1369857	97.80665857	112.5990647	115.4989478	107.852246	116.2826647	120.1637086
ENSG00000088367	43.90336805	17.26907182	32.274241	11.2566723	18.96076008	20.23339021	17.82526134	14.05816926	14.54859593	15.42102552	15.01144755	12.91491343
ENSG00000088386	0.095868099	0.190095503	0.106918385	0	0.223843732	0.101018983	0.506382797	0.060452602	0.243206808	0.189577305	0.053908851	0.052811428
ENSG00000088387	2.002222493	0.319942047	1.610809989	0.121935682	1.130924909	0.655947174	0.672166434	0.307184177	0.303823773	1.597372137	2.458856452	1.638086353
ENSG00000088448	98.03698006	87.41547147	111.3655519	95.08215493	95.90365876	94.60776721	103.8186931	89.3537797	83.67919464	97.81891057	71.96788832	89.68257438
ENSG00000088451	7.491153578	5.590706505	7.863324742	8.207435971	9.673326541	8.931840044	5.570038105	8.026172064	5.854491962	7.275565248	7.249770771	8.411906996
ENSG00000088538	8.673108485	4.553407589	7.001029425	0.905015878	3.401850121	4.29036891	3.61091376	2.89198981	2.191836315	1.677876987	1.640989299	1.352949292
ENSG00000088543	22.13327585	29.8626442	22.6520594	17.45019066	23.03466411	22.90629969	27.39698634	18.8432483	17.70527196	15.11552933	11.27146928	10.42404094
ENSG00000088682	32.09724507	37.35859043	45.68407747	42.87671226	37.68376835	43.79636689	49.55001999	50.1952606	50.94557304	44.55103377	35.554721	48.64826244
ENSG00000088726	0.561465441	0	1.201400023	0	0.760030089	0.094707146	0	0	0	0	0.114254824	0
ENSG00000088727	20.55463011	14.04960637	17.92759667	18.61340202	17.87049999	14.78335663	14.15809437	13.98253459	16.60720797	14.21397615	16.9455021	13.97465385
ENSG00000088756	12.04364324	9.235251809	12.46662843	1.986283357	8.459354996	8.942830938	5.374527871	3.630183029	5.97951236	1.959485637	2.220070546	3.763840852
ENSG00000088766	33.79060854	45.21635215	40.13199873	32.42612972	47.90304958	39.71492676	39.90022284	41.81027042	41.97440148	32.16175678	35.82665826	39.25032612
ENSG00000088782	0	0	0	0	0	0	0	0	0	0	0	0
ENSG00000088808	15.79598992	10.94556881	19.74480586	2.608519792	9.834055475	11.17556253	5.765144446	6.144902172	3.814521728	6.386536127	6.134394499	5.826207884
ENSG00000088812	5.789143077	3.997624074	6.653847862	2.070181798	2.542501687	4.892190361	2.835818222	3.001421889	2.79435443	2.712922418	2.66959449	2.670043676
ENSG00000088826	8.382184288	13.01336685	11.60696756	6.15409479	6.889268555	10.83646884	6.945284597	6.663962751	7.627213018	5.124022135	4.329920264	4.374761237
ENSG00000088827	0.06916978	0.140735295	0.085676329	0	0.050128886	0	0	0	0	0	0	0
ENSG00000088832	112.3555039	32.35276139	108.8950408	21.34906953	28.6708306	30.83078839	26.50327852	19.3423247	18.94000699	17.02782462	16.50839643	14.35013655
ENSG00000088833	111.303429	115.8739197	99.45677419	137.0135234	122.990787	125.8541518	129.0270717	129.0074903	132.8507487	143.9803431	134.7496313	134.3192433
ENSG00000088836	0.903016127	0.146295447	0.316031544	0	0.139744771	0.127238699	0.526107464	0	0.064483617	0.125778344	0	0
ENSG00000088854	15.92965676	16.85579934	16.59368858	8.805583089	14.65490051	15.39424287	14.60423526	11.7129931	12.71295359	10.36110197	9.130571643	8.733468102
ENSG00000088876	8.537222005	9.300128734	7.58654606	4.072894686	5.274418462	8.534844351	6.835497189	5.154534105	5.415310924	7.202551264	9.24968863	5.672728207
ENSG00000088881	16.5238343	13.91656121	23.11821339	12.27809643	9.693706274	10.7843678	8.511016637	6.824609034	7.864732864	3.563054859	5.130740793	3.369801743
ENSG00000088882	58.68735352	76.72383509	120.315757	67.96128691	92.96138997	101.3552103	100.2943848	103.9993448	90.86661912	29.44397219	25.50264518	29.78252126
ENSG00000088888	4.446208368	3.691895426	5.258176401	1.15169269	3.782774372	3.671718299	3.570460739	2.376571959	2.445433309	3.32085953	1.904881826	2.221560259
ENSG00000088899	43.27847686	36.62141054	40.48647786	9.153135149	25.51361427	25.28644823	21.15800994	14.30145645	15.46478283	14.37864817	8.212479546	10.02314017
ENSG00000088926	0.055864488	0.092659741	0.338564431	0	0	0	0	0	0	0	0	0
ENSG00000088930	78.51539386	65.53780983	78.31984571	65.56060255	73.13437563	67.74667888	78.8239863	76.82831713	74.47120337	72.31838947	73.49485854	70.08532055
ENSG00000088970	12.47957011	14.25057978	9.37304438	10.26769529	9.935057667	15.86928325	14.4873168	8.390571154	11.29985066	14.41662073	13.07194405	13.66207115
ENSG00000088986	1037.869902	1049.937712	1114.832006	1343.551347	1334.635375	1315.578233	1121.417807	1162.447921	1228.607507	1149.18798	1404.43687	1276.195274
ENSG00000088992	5.321836679	1.056210908	0.717291793	1.153639472	2.592474335	0.658421545	1.074910354	2.267782945	2.116753748	3.796450626	3.874090389	4.32758771
ENSG00000089006	37.63430795	43.25876523	45.77104897	32.44380366	35.22658809	36.38347956	31.63303604	40.05070797	29.85663255	40.88630263	42.46115802	34.85313448
ENSG00000089009	430.7541233	390.6709933	415.2549834	471.5310582	438.3641917	418.0158849	438.6889803	440.3667114	458.3165781	485.7747797	547.246001	462.6178143
ENSG00000089012	0	0	0	0	0	0.27076176	0	0	0	0	0	0
ENSG00000089022	58.13930665	74.86679628	57.1584637	50.17178126	63.31910512	64.68944313	72.89812806	54.90274373	60.61724759	66.61564734	61.69132896	58.67052552
ENSG00000089041	0.089638099	0.343667933	0.218959895	0.025047074	0	0.763687432	0.046272699	0	0.273351056	0.037921346	0	0.062071939
ENSG00000089048	10.52050272	7.770134788	9.72240348	8.842479228	13.18980025	10.82189167	8.145700154	8.29838803	10.6202761	9.736709263	9.660650489	8.189085125
ENSG00000089050	12.188613	18.02286305	16.4201572	11.33124118	23.591371	18.7534417	18.25084805	13.03213494	17.14615107	9.742007305	6.293807069	6.847876994
ENSG00000089053	103.5601549	112.3515065	113.9008096	105.3672775	90.73322766	103.8577879	111.8297613	111.5407037	113.9874559	112.9986609	87.05190749	104.5126684
ENSG00000089057	15.65917281	18.70433285	18.6895525	2.058469005	10.58504011	8.395510401	8.539837899	3.54151344	4.933156172	3.677581084	3.601361542	3.43126219
ENSG00000089060	1.311211352	1.613089991	2.81225473	0.621000193	1.599241474	0.414216183	0.46219411	0.73547102	0.998909102	0.727463178	0.363813174	0.527864281
ENSG00000089063	159.0373861	135.8445028	147.6687701	150.9439803	159.3481562	152.9156309	143.1618914	146.8530985	148.6370955	145.4513453	146.3646447	152.5786538
ENSG00000089091	5.926630365	5.628085463	6.315481579	3.584667931	6.694145573	5.697832012	4.656277383	5.205995076	4.893436679	4.427102007	4.202966667	3.848524368
ENSG00000089094	23.27003728	15.43895727	30.59620273	5.324160965	5.71033716	5.835006846	8.625005802	4.261008893	3.147854904	2.376102157	2.556628645	2.47272698
ENSG00000089101	1.30624258	1.894595891	0.687785047	1.186498048	1.054830915	0.747262515	1.611567406	0.429957304	0.809561011	1.331264003	0.793078842	3.184782496
ENSG00000089116	0.537670321	0.069619776	0.660395279	0	0.380891473	0.16634672	0.039451775	0.062804682	0	0.480192212	0.087363493	0.077417314
ENSG00000089123	5.921489906	10.04877017	5.964925247	6.218270555	7.207776393	6.769844011	7.705735792	8.741507888	6.876254895	9.385214589	6.72257717	6.78904037
ENSG00000089127	1.124717987	2.13349822	2.285240301	0.735578593	2.516570007	1.343520359	0.559170101	1.517644927	1.0994748	4.717476713	2.792551151	1.874990216
ENSG00000089154	20.94445044	12.32809657	26.43021295	3.211525063	6.141259322	5.651664066	5.543716614	4.298520272	4.192941714	4.299846186	5.155291527	3.847596534
ENSG00000089157	559.1836955	478.8436851	684.9323504	673.6833203	598.3309089	629.7789901	579.4441135	584.9799007	588.494841	673.2839797	743.5591417	664.055787
ENSG00000089159	30.34636866	20.86122463	44.47264578	3.007033324	10.6203472	12.41873601	10.46302244	4.960382992	7.288050581	8.984525985	8.987506923	5.58618751
ENSG00000089163	8.002918916	13.95670744	10.51520217	19.36675794	13.82910469	20.64879483	15.00730267	16.59534002	15.81152692	16.44312064	16.36123584	11.92589097
ENSG00000089169	5.181258464	3.135115189	2.573933933	1.9004545	2.406796377	3.700071372	1.734328101	1.331938461	0.860468669	1.421214114	1.928706516	1.084213108
ENSG00000089177	4.781902983	5.20490408	5.862298604	1.65786714	5.582931362	2.59405841	4.182292245	3.083064588	2.170470466	6.56433356	3.535777179	4.519434015
ENSG00000089195	18.29496536	19.07789701	14.63347181	22.51391007	26.89972053	24.30012503	16.17514854	19.629677	24.92603898	20.65270889	29.49153767	22.35632616
ENSG00000089199	191.9586618	226.6682461	167.0196119	137.0930581	210.13761	215.0217611	176.0948077	179.4246754	181.719301	199.4095621	161.4198696	176.5637003
ENSG00000089220	626.8669464	790.0467829	615.2585715	912.7081591	783.2033139	856.7377818	863.2383472	892.2966152	888.9183458	693.3794738	734.5677726	743.9460407
ENSG00000089225	0.038263252	0	0	0	0	0	0	0	0	0.634041055	0.372073813	0.698814119
ENSG00000089234	28.04577564	29.70485868	26.79570061	14.65791445	23.79035695	28.38068507	30.92557144	23.75512236	24.52243412	26.62203612	18.3330907	20.95241825
ENSG00000089248	97.38382398	118.972054	96.38636055	158.7147853	125.2960235	125.9438679	116.8891192	149.3860105	133.9638315	128.3496796	142.9823698	133.6818594
ENSG00000089250	0.270076232	0.053388277	0.21959625	0.046340492	0.424128206	0.562105053	0.074465321	0.385914975	0.047653026	0.107403186	0.078677836	0.015975275
ENSG00000089280	192.5895428	201.3091874	215.3522834	79.162884	214.9601439	240.4677572	224.2694251	160.9061263	166.6525044	160.7328507	127.3982774	123.4098342
ENSG00000089289	40.63707806	62.79897228	42.42936274	83.10922703	60.70278318	62.81360726	62.50329664	72.52662096	77.16494142	71.22966886	74.15568431	71.2264068
ENSG00000089327	2.594059547	6.013426923	7.567932958	10.04288147	10.26332352	12.57219243	10.37120449	10.15185945	8.781000943	7.458009848	7.854170645	5.592211051
ENSG00000089335	55.54014643	46.57972761	47.8835469	60.30147857	75.72676416	66.78874808	47.20186501	44.01628094	46.57650232	53.80659233	50.71262939	48.90529983
ENSG00000089351	56.30423153	44.54428395	72.80511153	9.423438706	30.43208248	38.72111427	29.17459283	20.18509688	18.02013787	12.78063217	9.587942445	9.578940293
ENSG00000089356	0.7246044	18.38726654	13.62883752	1.321866869	2.179668554	0.849748456	0.444012548	0.284871923	0.720957279	0.696200884	2.294280233	1.109930829
ENSG00000089472	7.872308065	14.13984495	19.80570101	0.899723567	5.082362011	5.902616954	2.588985323	2.352362607	1.753682177	4.132861168	2.701134176	3.222069267
ENSG00000089486	40.11967562	25.74831794	39.95889119	9.152053609	22.90662152	23.31226129	21.24779377	17.92634962	16.4263041	12.85513647	11.2662414	11.95008177
ENSG00000089505	6.464303592	1.898716869	3.98147009	0.965127104	3.960089114	5.719795134	4.218742221	2.431707915	4.260771586	2.5870748	0.70670078	1.643874277
ENSG00000089558	0.038374573	0.124721467	0.103930348	0	0.128762322	0.198520588	0.056356575	0.044726168	0.036900111	0	0	0
ENSG00000089597	93.91369471	87.19215641	116.5892119	22.85999347	57.48242892	68.13191087	66.75782436	41.66222115	45.85759147	44.14676207	26.86673034	30.45171988
ENSG00000089639	22.50319951	17.11223041	38.22038764	3.037968617	18.92597269	14.99088272	18.84501643	9.170539245	9.36137927	3.029570605	1.996358466	3.624717995
ENSG00000089682	38.57423122	35.08178373	16.92085246	17.13425042	22.16101785	18.22809578	17.88970984	19.62801026	25.10381818	45.46424487	41.37393261	42.1713352
ENSG00000089685	23.4202874	22.46628076	42.51061867	5.062401543	16.35213055	10.29015044	13.63258355	12.72441035	16.46893471	11.44908204	10.94079795	9.822630823
ENSG00000089692	0.459941233	0.426762322	0.380076292	0.320840581	0.643043315	0.520095468	0.343169507	0.182950069	0.486175829	1.395988584	1.168007034	1.132368087
ENSG00000089693	438.0906081	483.6525648	481.7057807	502.2011137	505.8454267	487.0043181	502.4923412	494.4024	513.3347058	562.4213851	466.7467357	508.4718726
ENSG00000089723	2.225275478	2.582436436	3.633977163	2.669720125	2.643927154	2.159838215	3.684970436	2.465692363	3.370673549	1.360239618	1.654307584	1.978675045
ENSG00000089737	299.1561146	240.7317497	262.0191305	205.2891723	230.9967444	214.867794	208.0800634	201.0924635	214.0629591	202.3532998	202.1946098	186.083675
ENSG00000089775	8.331852683	6.590045055	7.449542056	5.603126937	7.437972367	7.296799532	7.960453753	6.532730753	5.666100596	7.210149243	8.120674052	4.63105978
ENSG00000089818	230.2718981	238.4260503	191.5494917	176.3184091	227.3201555	210.1627818	238.6991998	199.8338556	197.9899496	210.7683892	161.1556044	183.4852446
ENSG00000089820	3.002538402	6.148966657	3.076060213	1.538928293	1.023056536	1.700705435	3.759660388	4.813459284	1.732515576	1.506261232	0.850918069	0.844457348
ENSG00000089847	0.575549389	1.502708853	1.448188648	0.751728345	2.354882111	2.82759054	2.737291254	1.259170634	1.05283182	0.686248235	0.64179179	0.651317482
ENSG00000089876	51.14976745	54.08687674	49.0546912	33.87342539	38.50626268	44.78760618	45.9488469	42.5114682	43.44367705	35.35423592	28.14141755	35.2469402
ENSG00000089902	1.423946605	0.929048331	2.066216314	0.730970267	1.833132061	1.565405758	1.081780946	1.193066186	1.377530126	0.922110238	1.756037977	1.015057895
ENSG00000089916	24.13217758	20.34328927	22.22158365	15.88103779	22.50641345	24.60336322	20.60211929	20.06057369	17.96537098	19.67059566	15.32270585	16.0658274
ENSG00000090006	5.426330669	8.910157991	18.3705504	6.337091346	11.97170614	8.306000513	8.903462405	6.291007738	6.722924374	4.911552742	2.309113971	3.789248451
ENSG00000090013	4.953076765	12.68615495	14.81557035	12.083168	8.693223219	8.15678114	8.749394453	13.9170633	11.10922301	6.15321471	5.498190597	14.593315
ENSG00000090020	7.149323428	5.627366369	9.88030129	0.894889788	5.023065701	3.251652889	2.964423236	1.448756063	2.445616107	3.838435333	2.346009081	1.380429825
ENSG00000090054	36.85079083	29.91741787	38.99861223	28.17877362	35.61736274	34.2475956	33.44772423	33.78590264	30.95969075	35.04219153	28.88589425	31.99515607
ENSG00000090060	101.5562322	37.84181956	98.71512384	15.97145659	49.63676585	36.43701059	40.96977709	31.25279491	32.91536321	25.58779084	29.42557952	25.22205447
ENSG00000090061	12.24811688	3.737506159	10.96629579	7.394901073	13.90136507	10.69629537	6.523606504	9.671966587	9.184452875	6.208825211	8.302490552	8.904887848
ENSG00000090097	484.372067	585.2165236	533.7370777	516.347243	535.6532513	599.6079571	664.192916	609.6615259	604.7565103	524.7785428	369.1490938	412.3667418
ENSG00000090104	0	0	0.334368328	0	0	0.062861893	0	0	0	0	0	0
ENSG00000090238	56.82966752	88.14145416	63.85476004	119.1610329	90.42349697	92.13658788	88.03247095	107.9288906	104.4073433	99.27796329	117.9667113	113.0530577
ENSG00000090263	107.6478885	91.95202177	82.79390972	129.9741778	129.4656206	138.9180165	128.4428251	117.767686	122.2923321	128.2057644	117.260683	108.991739
ENSG00000090266	580.409774	665.7521461	573.4424445	889.0999078	766.4774481	739.7202273	637.4683769	714.3195693	764.7232176	763.3804906	818.2747361	755.4475246
ENSG00000090273	183.2475163	208.1535668	209.6594692	190.4822303	196.3724201	204.0930334	193.9910258	206.6916037	185.4246423	234.1106424	222.7283394	231.7557811
ENSG00000090316	149.9716245	145.8223762	154.7326697	159.5655249	127.726901	139.9299122	147.5838557	142.5215519	146.5783868	134.1117006	115.7533178	120.7471094
ENSG00000090339	10.89665861	5.934327027	39.118377	0.091671086	12.02100291	8.014068112	1.552507623	1.406944352	0.772063383	3.162249077	1.047664103	0.312854357
ENSG00000090372	102.5851433	93.89016621	113.3697288	36.04636038	78.37769211	88.61769785	79.68787326	64.9154958	65.83891839	58.20441945	32.43530198	33.52191513
ENSG00000090376	0.383797653	0.144846841	0.195791073	0	0.278093688	0.112660599	0	0.019079572	0.042814929	0.214303383	0.186244775	0.093455761
ENSG00000090382	1.134015522	0.800876613	1.526770372	0.116417147	1.514585862	0.616617907	0.390286575	0	1.185700461	0.482516684	0.369527081	0.480839554
ENSG00000090402	0	0	0	0	0	0	0	0	0	0	0	0
ENSG00000090432	50.52053318	55.47714937	50.03311479	45.16808464	39.99813551	47.73592977	48.68510459	45.29001622	53.27315958	51.99076319	35.72973046	47.28914826
ENSG00000090447	1.026433118	0.135890337	1.609969285	0.029170093	0.144096998	0.055193742	0.423524533	0.205676231	0.020792737	0.089737856	0.145471449	0.14037498
ENSG00000090470	8.723730428	7.644326363	11.56339271	9.483984484	12.33738943	12.82796796	9.64388397	10.02389805	9.13021282	9.979887049	9.880195142	9.891824197
ENSG00000090487	160.9901455	162.2371954	174.178186	165.1293961	171.0750102	170.4250455	158.9308669	172.0180419	171.3484359	160.8051317	162.6009735	158.2656997
ENSG00000090512	0	0.132226436	0.188846252	0.106812761	0	0.175860127	0	0	0.415978349	0	0.06422654	0.151457443
ENSG00000090520	99.15822647	117.1137429	91.86056383	96.42924706	106.6393752	103.4677948	105.2990423	104.0295651	110.9152768	117.8000548	116.0758184	123.0210306
ENSG00000090530	6.616737155	1.892715407	21.56085605	0.520795107	6.582358181	2.369364973	0.667615723	0.602429912	0.378101495	0.638017683	0.186652596	0.270008945
ENSG00000090534	1.715446877	1.419747929	0.387118365	0.09524181	0.534372027	0.166333883	1.02929244	0.986185368	0.867187388	1.481779894	0.881927827	0.786107164
ENSG00000090539	1.913946634	4.314019341	3.517997973	1.291729253	2.988743537	3.709962451	4.459527186	1.785217181	3.331680968	2.254126546	1.114299415	1.819220324
ENSG00000090554	0.68234552	1.817593151	0.512441693	1.214034629	1.059619905	0.8097866	1.976467722	1.281441054	1.141852942	3.655225669	2.406558777	0.913561596
ENSG00000090565	26.43531532	22.41073115	31.88092802	9.031762259	18.2991738	19.64108361	22.19645687	17.2658548	14.78280034	11.22218915	8.071215078	7.464538825
ENSG00000090581	47.19346008	48.72748258	45.00651601	60.54370763	56.27406478	53.28883226	58.09422894	58.02222419	54.95259195	54.58457123	54.99202714	52.18781925
ENSG00000090612	24.89296415	21.70823158	27.62931988	11.73808044	21.91330596	22.33017358	25.59934989	22.75694058	22.60447824	14.74678224	10.299636	13.26971792
ENSG00000090615	13.1134264	9.475285576	13.04561414	6.231300893	9.230589853	9.448440876	9.462041143	8.708739099	9.529093502	11.1094217	8.324554157	6.467305996
ENSG00000090621	31.69841729	27.84851661	39.94287492	30.93348948	43.98772487	34.65868457	30.28231159	37.57468288	31.19476181	25.10584215	42.9697392	33.27036865
ENSG00000090659	0.033006594	0	0	0	0	0	0	0	0.010779959	0	0	0
ENSG00000090661	7.835018462	16.7464091	20.72849369	4.85383609	10.84141914	15.02856543	10.68057628	9.735802598	7.144418891	7.088431956	5.5759652	6.354851906
ENSG00000090674	29.22949361	23.56718612	27.33758132	8.279122088	20.28375519	22.12258219	16.93427827	12.65412284	12.53408074	10.58419936	7.510188373	8.383889395
ENSG00000090686	37.56636378	39.4541143	32.87796123	30.046664	52.90844935	55.93141174	47.64762222	39.38750815	40.30863995	48.84525659	39.02067357	41.04140923
ENSG00000090776	11.34440842	4.710588899	11.60149109	0.796616471	2.652695274	3.09482033	1.989738219	1.070814111	1.87143001	3.734695593	2.363807484	2.383903187
ENSG00000090857	6.465092558	3.598790539	4.027459503	1.924559207	3.891532523	3.54925452	4.402190723	3.142697721	3.135043493	2.135888516	1.873032226	1.361113511
ENSG00000090861	96.42800321	112.6789706	112.6272063	65.89615171	79.67849518	98.94764439	91.74450773	84.83824324	77.3154753	87.42620314	56.23494996	69.79235932
ENSG00000090863	135.6421291	121.2908551	142.1723334	41.95136448	91.37174606	100.4412956	108.5357284	78.76830288	71.6835335	69.50144812	57.60368215	66.50326086
ENSG00000090889	4.651516754	4.673404075	7.776091517	0.708970651	1.974423874	2.90406997	1.417043462	1.421966188	2.354628133	2.870257617	1.145119849	0.632003039
ENSG00000090905	8.681797558	7.572420336	8.346543401	15.13694883	12.08879345	15.93168622	7.237263014	13.69327195	11.46695928	10.8333847	8.193716342	11.88109658
ENSG00000090924	13.70010462	8.249503952	21.0855677	1.721771424	3.806692666	4.947498898	3.21150339	4.976112837	2.467763443	4.085174641	4.188065987	0.870173
ENSG00000090932	64.67775705	66.98709358	69.78039794	63.94444907	73.63209251	76.39092358	77.24903755	74.01006135	69.08356661	54.07302389	54.54109906	55.089444
ENSG00000090971	41.1921798	43.19221909	49.26799135	42.64201702	42.88582248	41.94795714	43.47253837	44.4473427	41.01706342	31.89452979	38.0108625	31.22816163
ENSG00000090975	5.271894527	2.709211552	8.67151615	0.205353548	1.975846642	1.767932383	0.399822798	0.921218954	1.163508654	0.355720401	0.60604349	0.335839602
ENSG00000090989	61.87269086	43.68957849	47.88871681	30.24519987	35.99112348	37.37750358	46.76070401	40.62576191	40.97306933	39.83202163	31.73536201	32.89978648
ENSG00000091009	2.863629843	1.376549543	2.826587083	1.638549527	3.642219005	3.269835878	2.269291146	2.660231624	2.556170815	1.976090767	2.624932979	2.524333367
ENSG00000091010	0	0	0	0.016928994	0	0.148432493	0.340487591	0	0.094273165	0.073530598	0	0
ENSG00000091039	163.7741347	117.2102551	136.5542033	173.2207435	219.6956392	174.7421783	213.6603703	200.0545955	215.6243579	191.9961275	202.7815665	179.6369009
ENSG00000091073	6.670336756	10.09578881	10.98368818	3.447164872	6.051644498	6.261900031	7.2790739	8.67570784	5.237154354	6.669233536	2.449927382	8.411035349
ENSG00000091106	0.257518825	0.181127288	0.069736559	0.088303378	0.808520761	0.199638317	0.126035845	0.300337617	0.098969549	0.218893383	0.046408542	0.215373068
ENSG00000091127	9.382535729	7.752058146	11.63769398	1.808156413	6.853890559	4.308954833	4.066041209	3.410540622	3.330433736	4.934352904	3.574790772	4.512400956
ENSG00000091128	0.178085598	0.39059386	0.853080479	0.033576463	0.269186326	0.287071775	0.083588073	0.175545003	0.262052298	0.935828036	0.221057467	0.124364125
ENSG00000091129	180.2730848	105.9874896	139.2932939	19.29837971	65.49876845	68.51272517	63.45058907	40.75758335	45.91230336	46.20830909	32.0247516	30.58544764
ENSG00000091136	19.80766778	16.88404014	60.17216136	4.23102102	20.15719679	14.56573095	13.30738463	12.65952924	12.06748931	8.914473978	11.03234703	8.749820895
ENSG00000091137	0.02525522	0.029045754	0.479364072	0.605470768	0	0.426355327	0.038029184	0.029074365	0.035684618	0.151006482	0	0.073349562
ENSG00000091138	0	0	0	0	0	0	0.784577846	0	0.018633609	0	0	0
ENSG00000091140	117.8832557	95.59951702	109.8022505	77.21452669	90.93175916	89.9636135	99.57458277	89.63504541	99.3945283	94.99625728	93.95504357	101.2226497
ENSG00000091157	34.05162788	29.09011616	28.03632792	7.243592031	14.38574388	15.23930286	15.70010093	10.46182159	11.65352686	14.12202351	12.07615521	16.69517739
ENSG00000091164	143.5636657	136.8382534	138.6904614	136.3282568	148.3592135	128.0251543	130.5905252	127.0727234	131.2525511	134.3186398	151.895256	170.7103164
ENSG00000091181	0	0	0.040954511	0	0	0	0	0	0	0	0	0.053899637
ENSG00000091262	1.291237511	0.514141391	2.365910549	0.094460015	0.039346105	0.427220105	0.532381872	0.021802388	0.810108759	0.986949562	1.098806609	1.42266757
ENSG00000091317	15.65158312	13.2411174	19.8068604	6.479988042	16.6421715	10.77684899	10.41629904	7.969483078	11.51131305	13.71308069	8.569178252	12.13597232
ENSG00000091409	33.35073215	17.57221689	34.44391353	2.757916403	20.46160426	14.78164031	7.941671065	7.570606245	7.750921217	5.709383223	3.750608765	4.69653968
ENSG00000091428	11.37110543	8.133459803	9.662109173	4.720287314	8.452228577	8.200035013	5.888938642	5.785942203	5.955050696	9.263089144	5.600751074	5.17764289
ENSG00000091436	6.788348411	5.180854463	19.25851103	2.652935477	7.115355428	4.66762292	2.801388246	2.613499964	3.070041095	4.584299524	3.162977482	3.249634565
ENSG00000091482	0.110021307	0.068288727	0.118675287	0	0.208929676	0	0	0	0	0	0.367160304	0.334685397
ENSG00000091483	104.3043668	104.3276464	99.26209218	82.68460241	100.6770475	103.635112	95.5077411	91.41630788	92.51169621	97.90931351	87.22316335	93.56386217
ENSG00000091490	25.79688156	24.26984854	19.19503486	1.698866127	10.57381005	15.41073092	5.391524809	3.97763536	3.197729074	9.016555438	9.13676005	7.419213202
ENSG00000091513	136.4584924	163.4457316	9.350488238	39.85921221	74.8857666	63.15927076	50.0150889	39.98926515	52.10238231	114.111562	72.7743241	87.40259815
ENSG00000091527	82.14645892	38.26460921	89.51511921	13.59965284	42.88777184	37.81266788	32.75970146	21.2660486	25.05617988	27.48683877	26.05120198	18.6333643
ENSG00000091536	0.88924015	1.610510108	0.830607404	0.628017061	1.321951353	2.773435871	3.445196533	0.578061859	1.837043132	0.873343576	1.751534533	0.320959909
ENSG00000091542	123.8587562	91.57399476	121.1123914	33.43680189	69.15653919	64.71200922	68.04352193	47.89799107	47.77068973	56.41595257	48.94847344	39.49080558
ENSG00000091583	0	0	0	0	0	0	0	0	0	0	0	0
ENSG00000091592	0.074212756	0.215910404	0.059018128	0.093580925	0.210018757	0.122560577	0.236037233	0.096607253	0.142794666	0.157290371	0	0.197241003
ENSG00000091622	0.631364131	0.230549392	0.718795159	0.0116499	0.284431824	0.209637852	0.633192637	0.493634624	0.103319484	0.11010926	0.096009822	0.112874608
ENSG00000091640	176.377266	143.1757028	178.623922	419.9007146	320.042259	328.1009287	357.3265274	425.6047246	367.2180701	300.7615275	347.721668	346.8162263
ENSG00000091651	20.50223104	22.76221146	28.807295	15.29162711	25.39961849	17.98787652	23.53315572	23.87502033	25.21255446	22.16457958	20.54047597	23.32524937
ENSG00000091656	1.640661083	0.763317176	3.670659184	2.022444481	2.718692818	1.987301851	1.621042362	2.607561505	3.542925626	2.44852117	1.330267573	1.833061249
ENSG00000091664	38.50564475	31.19389236	29.82220746	8.408839902	24.70995613	28.85792571	9.659214558	9.145124634	9.565758773	18.60413945	16.59456724	17.08419025
ENSG00000091704	0.349035597	0	0.23891613	0.152127769	0.104730302	0.394850425	0	0.201595532	1.62677127	0	0.497911198	0.383175204
ENSG00000091732	44.30505327	48.86660976	43.35845234	59.6462554	43.76227509	46.21532241	51.52098858	44.83713464	56.5193554	49.89814554	49.84568394	51.6147434
ENSG00000091831	0	0.007126904	0.077363936	0	0.082998851	0.072462839	0	0	0	0	0	0
ENSG00000091844	5.494285726	3.553935963	6.142122641	2.896888285	6.651088694	4.930330277	4.260420087	4.119274359	4.548602782	3.974834116	5.312047505	5.588503766
ENSG00000091879	3.307028786	4.209221636	5.706276513	4.385836858	9.662169024	7.900623556	4.33158541	4.801466502	4.794844865	12.43839145	9.061120049	11.59725342
ENSG00000091947	16.28325493	19.38769645	16.43073387	30.2125117	22.30703179	19.5650379	25.14419364	30.88894168	31.70740634	21.52374858	20.63099457	30.48733249
ENSG00000091972	248.9523538	326.8287601	201.3371082	375.101429	272.8291604	310.8360122	326.8310171	353.4239389	342.182946	325.0319329	317.8398963	360.5739878
ENSG00000091986	3.210844248	4.709827406	12.09021851	0.09401876	4.775859691	1.86161366	0.482783626	0.495870854	1.352783076	1.053394407	0.977833678	1.010741284
ENSG00000092009	0	0	0	0	0	0	0	0	0	0	0	0
ENSG00000092010	50.10796209	90.33914301	78.97527838	74.15274697	83.7714005	73.4721052	52.77875673	71.44142868	70.40822647	77.83975372	84.93113243	79.19078598
ENSG00000092020	86.03319822	74.5282088	86.31679038	86.38814233	91.44589499	74.68676984	85.39764362	90.42945369	91.41468795	82.5736811	93.49018509	94.48857236
ENSG00000092036	5.047818713	4.656293348	9.614288836	4.504219883	6.406441515	4.647768753	3.186389554	6.038597649	6.102988992	6.6552829	5.550923535	5.059596316
ENSG00000092051	37.65395551	14.80315603	32.64606436	5.736869924	14.74439282	14.73600409	11.75537006	10.82557311	8.976324527	8.123075522	10.52361828	7.489251464
ENSG00000092054	0.068923335	0	0.01244899	0	0.019398543	0	0	0	0.029969319	0	0.012379985	0
ENSG00000092067	0	0	0	0	0	0	0	0	0	0	0	0
ENSG00000092068	2.900978979	0.651993364	3.780260618	0.581677528	1.943362243	2.529830994	1.631376267	1.224563836	1.387069499	0.724800051	0.522698254	0.3844039
ENSG00000092094	21.4644445	24.61697115	29.36599429	31.34459125	31.84983668	33.55914784	27.67048785	46.8856423	36.04337301	40.43848915	33.28911315	33.09536622
ENSG00000092096	81.48903156	92.27054675	107.0124332	23.79054621	64.61065588	54.39469536	39.56336834	32.54439796	31.50979235	30.10304826	30.30269532	29.47017213
ENSG00000092098	15.55126131	16.96394953	15.58813831	8.041744054	17.4380052	16.92685815	13.43966891	8.258478668	11.75784055	8.720779645	13.26038557	7.466025899
ENSG00000092108	90.87032882	65.34942488	67.93945925	59.23429749	81.97542875	65.42212225	62.66882562	61.89541466	62.90788463	81.44988735	82.55649876	71.63551468
ENSG00000092140	56.25878902	34.86705877	37.04588298	29.15234332	54.60632669	48.15072411	35.36400054	46.25045962	37.65115495	30.36630292	39.35978061	27.47227344
ENSG00000092148	55.73770819	42.51326656	39.08200263	50.21626597	67.01218735	70.97872291	54.01669042	75.4364828	63.20164112	69.62081238	78.22235161	72.49414155
ENSG00000092199	498.914411	602.9936945	502.5439867	755.9711577	604.8877461	625.7132374	753.0406478	783.1356164	787.67287	780.4934904	688.372594	710.5114072
ENSG00000092200	0.184003491	0.172918796	0.11556768	0.116174382	0.123779929	0.157571362	0.25782998	0.554506972	0.305315573	0.094546445	0.160471386	0.035524375
ENSG00000092201	85.64610549	81.41640908	80.01126275	58.74927255	72.17187834	75.0441411	67.53014248	69.52714974	66.82877366	75.7884336	77.22916035	73.33093344
ENSG00000092203	93.51199373	90.85387255	84.55371115	111.2080085	115.0191679	106.6420242	132.0257927	115.3325361	132.9910809	121.5853689	131.7761426	132.3765525
ENSG00000092208	43.6905918	48.40181673	34.74722971	59.78558655	54.23917482	56.71340543	46.15400659	55.39799326	56.35640682	64.24410573	68.01557422	71.58752308
ENSG00000092295	0.214630676	0.910238535	0.729023049	0.029889004	0.603742563	0.99118653	0.90554991	2.322616765	0.733654342	0.376523957	0.290614029	0.057942759
ENSG00000092330	56.55334252	67.6940379	57.01444982	77.38007721	64.45298061	72.07494903	72.71752637	79.19385345	76.42693045	70.10085618	68.20422848	79.67047091
ENSG00000092345	0	0	0	0	0	0	0	0	0	0	0	0
ENSG00000092377	0	0	0	1.002035837	3.097300614	2.047394799	2.500165287	1.571755405	2.774111328	0	0	0
ENSG00000092421	179.2677366	108.5951877	115.5473685	26.58837004	66.59480268	79.72596909	62.08276436	47.34156843	45.18275948	48.22243441	43.49080409	43.14538828
ENSG00000092439	3.873626508	2.636070761	4.556171008	0.922728298	2.353539968	1.918563538	2.582044635	1.880680056	1.799196802	1.657845355	1.679105753	1.6248194
ENSG00000092445	12.99151186	13.65615004	29.94176633	2.365763452	10.33369053	12.68029722	10.39330062	6.982568171	3.842319202	2.819361643	1.528251307	2.964694317
ENSG00000092470	2.944257608	2.29365631	3.31188763	1.706845518	1.701618375	3.064388934	3.475500415	2.972584048	2.66948269	1.948780642	1.123919034	3.339713404
ENSG00000092529	0.735087674	0.617592277	1.998718174	0.623891403	1.195284335	0.075733459	1.22720536	1.004992948	1.141914747	1.452686659	0.102505555	0.187593373
ENSG00000092531	7.715914324	9.213421651	23.78027955	3.542674711	10.60185039	6.34404226	3.861184225	10.32350015	3.107285095	6.159298261	4.294151245	4.673340828
ENSG00000092607	0.061709088	0.322324496	0.497139423	0	0	0	0	0	0	0	0	0
ENSG00000092621	332.2632718	309.1507492	268.9710271	368.1213283	234.3006685	301.1190066	279.9211763	290.9308746	289.6499408	380.1886016	306.707486	334.10801
ENSG00000092758	1.517236234	1.429453642	6.555786088	0.324743663	3.699463227	2.125569318	0.611996754	0.139474214	0.473697623	0.494869734	0.187671631	0.833575171
ENSG00000092820	63.56561646	23.65483535	102.4771833	5.052116549	38.11067165	27.14943438	11.79243872	8.368821609	9.621667697	24.54399364	17.68326726	18.03233715
ENSG00000092841	2998.76566	3924.113262	3361.749544	6351.156069	4294.520349	4277.23291	4544.174634	5252.999377	5041.592694	4269.888678	4726.909854	4597.3108
ENSG00000092847	11.05213948	6.716356367	8.967097606	3.519790467	11.5587257	11.04636079	7.90273815	5.944392325	7.261147455	5.362891944	3.993441366	4.733581155
ENSG00000092850	1.386106287	1.12486486	1.006910194	1.323914083	1.848809531	1.538457134	3.101934341	1.741207573	0.983689644	0.565845295	0.598812318	0.763428724
ENSG00000092853	2.83669691	1.553919168	3.714292801	1.875094259	2.546215573	1.481348406	3.090261905	1.475113036	3.101172822	2.634747651	2.454628775	2.068766634
ENSG00000092871	6.097916664	11.01900989	12.00646313	2.379069766	7.169150392	2.448805082	6.425993187	3.284986853	5.253427045	3.835090468	1.574139092	2.499612037
ENSG00000092929	0.270197089	0.241619377	0.381577592	0.263709928	0.342526128	0.411736889	0.427830323	0.40909696	0.611385938	0.334287962	0.256695502	0.188491287
ENSG00000092931	34.12969141	32.16957756	28.95047414	16.73211217	32.94276359	28.24041867	31.92415352	18.80852522	23.86956775	35.37883634	23.96164716	23.86044992
ENSG00000092964	637.9086821	535.5492813	505.8037731	193.670043	380.2426571	411.8482934	486.5305193	339.387822	353.4750119	275.3145238	227.9756473	215.7046782
ENSG00000092969	13.08049355	4.296833349	31.37564258	0.265487447	12.12032727	5.749434125	0.985844513	2.027224941	1.092563967	0.976450495	0.605220985	1.778752801
ENSG00000092978	10.23371181	7.509356311	8.473819059	5.874695635	9.913275226	9.60591797	7.644834126	6.388521684	7.131178883	7.510564504	8.392167472	11.04979533
ENSG00000093000	35.85896994	26.55624642	31.25773443	14.51406835	26.81110406	21.57511397	24.61687653	14.71551976	22.04322718	18.48427883	12.06614652	14.84331809
ENSG00000093009	4.539658977	4.983980069	11.72719193	0.388954595	3.08471251	3.122875269	2.305208715	4.304545267	1.792485241	2.79238704	4.203790367	1.99427933
ENSG00000093010	4.37609603	142.6099037	4.228292273	208.6941608	208.0587113	198.0987598	200.8270792	212.7845409	190.9318181	2.423838072	4.688263025	2.091970021
ENSG00000093072	47.68544847	60.37908108	27.46815024	19.96025475	40.23012209	40.2076101	50.66473731	41.52989407	45.61019642	42.06535546	30.53349973	42.55629153
ENSG00000093100	1.021676457	2.665192368	1.611137811	3.743158629	4.161820048	4.844469113	4.391116334	3.712288336	4.266984007	2.949884486	2.927317557	1.977176765
ENSG00000093134	0	0	0	0	0	0	0	0	0	0	0	0
ENSG00000093144	88.36695502	101.0726576	98.37992556	80.74185487	88.80277817	88.49190011	91.19829243	88.90398829	93.0171208	84.77286401	83.84805623	85.4945797
ENSG00000093167	64.91971275	53.03292121	57.9525047	39.02532788	58.61844085	57.80657502	58.54066089	57.12168257	43.52523383	50.29694709	48.04351766	49.64880795
[truncated: 59,115 more rows]
